# Supplementary material for: Commonalities of Mycobacterium tuberculosis Transcriptomes in Response to Defined Persisting Macrophage Stresses
Source: Front Immunol. 2022 Jul 1;13:909904. doi: 10.3389/fimmu.2022.909904 (PMC9283954; doi:10.3389/fimmu.2022.909904)
Supplement: Supplementary file 2 [file Table_2.xlsx]

## Sheet: Table S2a FPKM
Gene	name	ID	Start	End	Strand	Length	exp_rep1.primary.bam	exp_rep2.primary.bam	stationary_rep1.primary.bam	stationary_rep2.primary.bam	PBS_rep1.primary.bam	PBS_rep2.primary.bam	ph5_rep1.primary.bam	ph5_rep2.primary.bam	oxy_rep1.primary.bam	oxy_rep2.primary.bam
Rv0001	dnaA	dnaA; Chromosomal replication initiator protein DnaA	1	1524	+	1524	36.1422	32.1052	14.2714	15.2001	3.68228	3.38858	26.6363	25.0628	1.32971	1.32793
Rv0002	dnaN	dnaN; DNA polymerase III (beta chain) DnaN (DNA nucleotidyltransferase)	2052	3260	+	1209	108.688	94.5226	20.1821	23.9807	3.94543	3.97483	62.1756	51.9947	4.2303	3.13859
Rv0003	recF	recF; DNA replication and repair protein RecF (single-strand DNA binding protein)	3280	4437	+	1158	60.1808	57.7354	13.7331	14.154	1.69614	1.6104	29.4711	29.8386	4.66661	5.13367
Rv0004	NA	Conserved hypothetical protein	4434	4997	+	564	98.1893	89.1291	28.0585	24.7986	1.4925	1.65323	27.5478	26.5725	13.8589	9.64336
Rv0005	gyrB	gyrB; DNA gyrase (subunit B) GyrB (DNA topoisomerase (ATP-hydrolysing)) (DNA topoisomerase II) (type II DNA topoisomerase)	5240	7267	+	2028	310.816	332.523	369.751	400.365	56.7267	51.1058	210.662	196.707	180.531	135.466
Rv0006	gyrA	gyrA; DNA gyrase (subunit A) GyrA (DNA topoisomerase (ATP-hydrolysing)) (DNA topoisomerase II) (type II DNA topoisomerase)	7302	9818	+	2517	240.422	244.487	76.8098	81.9045	20.0289	16.8982	103.154	101.801	101.445	80.3031
Rv0007	NA	Possible conserved membrane protein	9914	10828	+	915	295.855	299.232	100.703	114.085	14.6172	11.2879	116.801	112.151	124.025	99.1145
Rv0008c	NA	Possible membrane protein	11874	12311	-	438	25.0148	22.9538	30.7907	29.1051	2.56246	3.76638	11.4824	8.31654	5.06729	2.88779
Rv0009	ppiA	ppiA; Probable iron-regulated peptidyl-prolyl cis-trans isomerase A PpiA (PPIase A) (rotamase A)	12468	13016	+	549	597.63	493.227	87.7534	96.3316	3.23692	2.87422	110.258	107.109	44.2945	34.5587
Rv0010c	NA	Probable conserved membrane protein	13133	13558	-	426	54.7633	62.9344	74.2958	86.6968	10.319	7.74495	32.2554	38.3565	21.7462	26.4253
Rv0011c	NA	Probable conserved transmembrane protein	13714	13995	-	282	87.2207	111.114	33.7255	45.2057	44.775	45.2732	115.924	98.5396	31.4819	33.6396
Rv0012	NA	Probable conserved membrane protein	14089	14877	+	789	43.738	39.3953	62.3448	59.8278	5.09732	2.72718	16.7325	16.3566	37.9146	31.5812
Rv0013	trpG	trpG; Possible anthranilate synthase component II TrpG (glutamine amidotransferase)	14914	15612	+	699	25.2712	22.7732	35.7994	39.1846	4.41558	3.28354	17.2166	15.4848	11.1823	9.22852
Rv0014c	pknB	pknB; Transmembrane serine/threonine-protein kinase B PknB (protein kinase B) (STPK B)	15590	17470	-	1881	47.3515	40.2204	6.05079	8.24889	1.34253	1.18207	11.7454	12.2279	43.9144	39.4719
Rv0015c	pknA	pknA; Transmembrane serine/threonine-protein kinase A PknA (protein kinase A) (STPK A)	17467	18762	-	1296	163.503	157.543	70.0158	73.0145	2.88673	2.71182	30.4215	31.9615	299.474	269.561
Rv0016c	pbpA	pbpA; Probable penicillin-binding protein PbpA	18759	20234	-	1476	45.8011	48.0778	20.0171	22.6533	3.10499	2.18674	14.5423	13.8203	48.5763	52.7021
Rv0017c	rodA	rodA; Probable cell division protein RodA	20231	21640	-	1410	41.8131	37.7313	10.6705	9.35113	0.597	0.864769	11.4013	9.89087	40.9949	36.7793
Rv0018c	pstP	pstP; Phosphoserine/threonine phosphatase PstP	21637	23181	-	1545	68.8897	63.9884	69.3276	68.8381	2.30041	2.3212	22.8447	22.1624	156.647	136.063
Rv0019c	fhaB	fhaB; Conserved protein with FHA domain%2C FhaB	23270	23737	-	468	180.602	202.114	219.542	243.442	10.9918	5.97708	61.2161	58.9317	462.287	380.806
Rv0020c	fhaA	fhaA; Conserved protein with FHA domain%2C FhaA	23861	25444	-	1584	267.174	233.678	202.665	210.168	21.493	17.9312	81.8148	73.1945	205.06	180.305
Rv0021c	NA	Conserved hypothetical protein	25913	26881	-	969	27.9983	21.529	13.9982	15.9374	0.193044	0.222059	8.43409	7.84057	4.18261	4.17701
Rv0022c	whiB5	whiB5; Probable transcriptional regulatory protein WhiB-like WhiB5	27023	27442	-	420	1.95208	1.19688	1.48487	1.2141	0	0	0.427663	0.495598	0.229759	0.301155
Rv0023	NA	Possible transcriptional regulatory protein	27595	28365	+	771	14.6941	15.5392	14.4587	14.7392	1.09179	0.558171	3.02858	2.56477	14.769	20.3426
Rv0024	NA	Putative secreted protein P60-related protein	28362	29207	+	846	28.1925	25.0552	23.5894	22.8181	0.552777	0.0847812	5.52018	6.39708	41.1774	34.5367
Rv0025	NA	Conserved hypothetical protein	29245	29607	+	363	62.8303	62.3167	32.8574	27.2921	2.83424	1.97589	21.2771	22.65	40.1414	40.071
Rv0026	NA	Conserved hypothetical protein	29722	31068	+	1347	14.6633	14.4301	22.6286	24.1197	1.38871	1.17145	7.13406	5.94938	14.113	12.8645
Rv0027	NA	Conserved hypothetical protein	31189	31506	+	318	12.188	8.43083	7.59946	8.47577	15.2942	16.4652	6.77805	9.16388	2.42764	1.19325
Rv0028	NA	Conserved hypothetical protein	31514	31819	+	306	8.52513	6.0235	5.60466	6.66563	6.41872	5.39109	9.39181	6.46221	1.89213	1.6534
Rv0029	NA	Conserved hypothetical protein	32057	33154	+	1098	25.252	24.3409	22.2223	19.7705	4.08874	4.57263	17.3402	14.6919	5.71259	6.79655
Rv0030	NA	Conserved hypothetical protein	33224	33553	+	330	9.26029	11.1709	10.3941	16.3351	4.81821	5.65105	11.9746	16.3998	5.26357	3.0663
Rv0031	NA	Possible remnant of a transposase	33582	33794	+	213	5.94872	3.9334	5.12385	7.86598	0.878215	1.34695	2.1082	3.42032	0.906092	1.78148
Rv0032	bioF2	bioF2; Possible 8-amino-7-oxononanoate synthase BioF2 (AONS) (8-amino-7-ketopelargonate synthase) (7-keto-8-amino-pelargonic acid synthetase) (7-KAP synthetase) (L-alanine--pimelyl CoA ligase)	34295	36610	+	2316	6.05026	5.28156	4.94797	4.7809	0.161537	0.46454	2.63688	2.38169	0.749991	1.14688
Rv0033	acpA	acpA; Probable acyl carrier protein AcpA (ACP)	36607	36870	+	264	3.10558	4.76031	0.295287	1.37966	0	0	0.340186	0.788451	0.365526	0
Rv0034	NA	Conserved hypothetical protein	36867	37262	+	396	6.02295	5.92394	1.18115	1.47163	0	0.181124	2.26791	0.788451	1.21842	0
Rv0035	fadD34	fadD34; Probable fatty-acid-CoA ligase FadD34 (fatty-acid-CoA synthetase) (fatty-acid-CoA synthase)	37259	38947	+	1689	7.72259	7.49022	0.876944	1.46641	0.110752	0.0424659	1.59519	1.60211	0.45707	0.524213
Rv0036c	NA	Conserved protein	39056	39829	-	774	98.3194	86.3793	35.7549	32.0936	2.90015	3.79938	38.6388	34.9608	42.3897	40.8543
Rv0037c	NA	Probable conserved integral membrane protein	39877	41202	-	1326	85.3825	84.0341	135.923	146.79	2.89195	2.81274	24.9921	24.2529	152.899	152.812
Rv0038	NA	Conserved protein	41304	41912	+	609	117.37	107.856	188.041	197.844	18.5831	15.3107	39.8169	37.2553	127.556	115.477
Rv0039c	NA	Possible conserved transmembrane protein	42004	42351	-	348	221.889	162.025	23.2971	27.8405	3.7627	3.91602	48.5176	48.1499	8.04157	5.8154
Rv0040c	mtc28	mtc28; Secreted proline rich protein Mtc28 (proline rich 28 kDa antigen)	42433	43365	-	933	83.1618	67.7974	9.52513	8.90078	3.50863	2.92127	18.1929	13.8321	3.62	5.69386
Rv0041	leuS	leuS; Probable leucyl-tRNA synthetase LeuS (leucine--tRNA ligase) (LEURS)	43562	46471	+	2910	40.5967	37.3417	21.8597	25.1581	1.38206	0.739432	14.8756	13.8767	8.19079	6.60678
Rv0042c	NA	Possible transcriptional regulatory protein (probably MarR-family)	46581	47207	-	627	60.2691	66.5441	6.58956	5.92526	4.77346	4.80454	18.9072	20.9147	7.84919	5.64845
Rv0043c	NA	Probable transcriptional regulatory protein (probably GntR-family)	47366	48100	-	735	40.9684	42.8596	17.1821	16.254	3.9448	1.2686	15.8846	13.3103	17.3304	16.6926
Rv0044c	NA	Possible oxidoreductase	48233	49027	-	795	30.6574	21.9202	8.531	10.5374	1.64707	2.43594	5.1965	5.36742	4.7339	2.54561
Rv0045c	NA	Possible hydrolase	49043	49939	-	897	36.6438	25.0317	51.3621	59.1213	1.98112	2.07898	17.0207	25.6418	24.8509	24.1125
Rv0046c	ino1	ino1; myo-inositol-1-phosphate synthase Ino1 (inositol 1-phosphate synthetase) (D-glucose 6-phosphate cycloaldolase) (glucose 6-phosphate cyclase) (glucocycloaldolase)	50021	51124	-	1104	83.2432	80.3664	79.9328	86.0425	19.4007	21.3096	85.9044	72.3061	113.543	98.1863
Rv0047c	NA	Conserved protein	51185	51727	-	543	45.1597	44.1279	211.902	255.967	11.196	8.32168	81.374	65.3587	106.629	118.332
Rv0048c	NA	Possible membrane protein	51828	52697	-	870	13.6217	11.4598	9.05003	10.885	0.967551	0.577097	6.09051	3.1103	6.87693	7.12387
Rv0049	NA	Conserved hypothetical protein	52831	53244	+	414	261.769	259.641	265.125	262.702	26.4324	26.8535	115.624	103.07	206.75	178.118
Rv0050	ponA1	ponA1; Probable bifunctional penicillin-binding protein 1A/1B PonA1 (murein polymerase) (PBP1): penicillin-insensitive transglycosylase (peptidoglycan TGASE) + penicillin-sensitive transpeptidase (DD-transpeptidase)	53663	55699	+	2037	122.87	116.932	76.9607	81.2855	5.96902	6.47883	47.9247	46.6986	130.56	111.21
Rv0051	NA	Probable conserved transmembrane protein	55696	57378	+	1683	51.7708	47.9889	18.4815	18.6984	1.11147	1.02282	14.6747	15.398	50.1702	46.5206
Rv0052	NA	Conserved protein	57410	57973	+	564	34.0953	26.5902	12.7162	10.3327	0.829166	0.890203	7.4841	6.45859	17.4519	17.0441
Rv0053	rpsF	rpsF; 30S ribosomal protein S6 RpsF	58192	58482	+	291	56.6049	59.0212	137.963	153.452	21.213	18.9788	58.3297	54.7201	33.4927	26.0794
Rv0054	ssb	ssb; Single-strand binding protein Ssb (helix-destabilizing protein)	58586	59080	+	495	119.857	103.415	113.39	118.614	16.4386	13.0409	68.5815	60.1325	25.3431	23.2528
Rv0055	rpsR1	rpsR1; 30S ribosomal protein S18-1 RpsR1	59122	59376	+	255	62.8424	49.6117	17.4254	12.5695	3.66784	6.75058	20.075	17.55	7.56854	6.94427
Rv0056	rplI	rplI; 50S ribosomal protein L9 RplI	59409	59867	+	459	220.679	213.013	63.0099	66.815	20.9882	20.783	93.3311	79.3604	23.967	18.7385
Rv0057	NA	Hypothetical protein	59896	60417	+	522	89.0981	107.375	19.8623	25.3984	2.68764	1.64885	21.334	20.536	9.79777	7.02694
Rv0058	dnaB	dnaB; Probable replicative DNA helicase DnaB	60396	63020	+	2625	117.125	113.113	22.0058	22.8667	1.53211	1.63943	25.2834	22.9164	26.8726	24.4779
Rv0059	NA	Hypothetical protein	63200	63892	+	693	32.3734	35.7854	5.737	4.94048	0.269928	0	9.8492	10.3625	10.4436	8.94338
Rv0060	NA	Conserved hypothetical protein	63909	64967	+	1059	51.2377	53.2435	66.2513	65.6232	7.24217	7.31472	23.2367	20.4417	32.9864	32.4872
Rv0061c	NA	Hypothetical protein	65012	65350	-	339	635.408	550.14	437.84	445.67	32.5561	28.1399	266.778	246.22	250.498	207.823
Rv0062	celA1	celA1; Possible cellulase CelA1 (endoglucanase) (endo-1%2C4-beta-glucanase) (FI-cmcase) (carboxymethyl cellulase)	65552	66694	+	1143	54.9713	47.7913	29.6682	31.8023	0.409142	0.627515	5.97156	4.46168	15.6188	15.8245
Rv0063	NA	Possible oxidoreductase	66923	68362	+	1440	15.0103	14.0217	5.73841	5.91872	0.584562	0.199236	3.36784	3.68601	3.0826	2.98645
Rv0064	NA	Probable conserved transmembrane protein	68620	71559	+	2940	38.4839	37.7016	367.903	354.739	54.6228	52.086	51.961	53.206	312.866	274.266
Rv0064A	vapB1	vapB1; Possible antitoxin VapB1	71589	71828	+	240	15.5279	14.3127	153.638	162.385	12.081	12.253	18.336	16.4786	67.5492	60.0804
Rv0065	vapC1	vapC1; Possible toxin VapC1	71821	72222	+	402	7.41632	9.1701	134.386	147.504	6.51452	9.27785	14.0746	16.3103	44.6487	46.252
Rv0066c	icd2	icd2; Probable isocitrate dehydrogenase [NADP] Icd2 (oxalosuccinate decarboxylase) (IDH) (NADP+-specific ICDH) (IDP)	72274	74511	-	2238	52.5535	57.5763	21.5615	20.9293	3.34334	2.4998	20.9474	18.741	21.1711	17.5768
Rv0067c	NA	Possible transcriptional regulatory protein (possibly TetR-family)	74629	75198	-	570	9.02254	9.26005	9.16321	8.81818	1.80496	1.1325	5.35704	4.56472	6.09466	4.21617
Rv0068	NA	Probable oxidoreductase	75301	76212	+	912	4.57665	2.9397	4.53032	4.07362	0.820438	0.707812	2.65882	2.51059	0.740671	0.554759
Rv0069c	sdaA	sdaA; Probable L-serine dehydratase SdaA (L-serine deaminase) (SDH) (L-SD)	76237	77622	-	1386	18.2302	17.1673	3.76842	4.67769	0.809783	1.24199	9.59001	11.1134	1.11398	0.638813
Rv0070c	glyA2	glyA2; Serine hydroxymethyltransferase GlyA2 (serine methylase 2) (SHMT 2)	77619	78896	-	1278	10.7894	9.63683	10.9187	10.83	0.9514	1.45919	16.5142	16.3687	0.9816	0.98971
Rv0071	NA	Possible maturase	79486	80193	+	708	2.52658	1.77503	3.63353	2.16068	0	0.303919	1.26849	1.029	0.545191	0.535953
Rv0072	NA	Probable glutamine-transport transmembrane protein ABC transporter	80624	81673	+	1050	101.863	102.612	30.2914	33.9253	6.68071	6.76264	48.2403	44.1082	4.50328	4.45709
Rv0073	NA	Probable glutamine-transport ATP-binding protein ABC transporter	81676	82668	+	993	195.155	236.917	21.8245	27.0696	9.88987	9.02882	93.246	84.057	9.42637	8.78899
Rv0074	NA	Conserved protein	82748	83983	+	1236	114.273	128.18	11.4789	14.0859	4.31327	3.77194	53.1153	53.8902	6.32395	5.21904
Rv0075	NA	Probable aminotransferase	83996	85168	+	1173	58.7122	56.2828	24.0579	23.7851	2.87048	3.30191	30.0895	30.3443	4.03107	4.09755
Rv0076c	NA	Probable membrane protein	85183	85572	-	390	4.58671	2.36306	5.59682	5.22996	1.43892	1.10346	9.44148	5.33721	0.494866	0.324321
Rv0077c	NA	Probable oxidoreductase	85636	86466	-	831	9.23827	8.77134	18.8557	19.0223	2.25102	1.03574	6.05212	4.63393	4.76107	4.26183
Rv0078	NA	Probable transcriptional regulatory protein	86528	87133	+	606	12.6683	13.6871	5.27423	7.9337	0	0.355074	5.4834	5.324	1.43315	0.834884
Rv0078A	NA	Hypothetical protein	87208	87801	-	594	66.7544	59.3804	169.56	175.86	25.3507	21.9763	43.8462	40.4738	57.5094	53.4474
Rv0078B	NA	Conserved protein	87798	88004	-	207	40.6877	36.0219	71.5535	66.1595	11.2959	6.58345	17.3544	21.1168	24.2413	26.2747
Rv0079	NA	Unknown protein	88204	89025	+	822	82.7854	72.3659	343.119	293.422	26.1702	17.5386	21.9606	29.5007	66.5631	55.0871
Rv0080	NA	Conserved hypothetical protein	89022	89480	+	459	62.0305	67.3537	300.783	259.325	4.68669	2.96901	6.45687	4.30814	94.8169	98.3772
Rv0081	NA	Probable transcriptional regulatory protein	89575	89919	+	345	7.12934	7.04249	84.9604	106.207	0.813304	0.415797	12.7555	14.7817	23.2157	20.5309
Rv0082	NA	Probable oxidoreductase	89924	90403	+	480	20.9627	22.1672	189.692	185.757	0.97427	0.597708	50.5177	34.9087	69.9617	60.0804
Rv0083	NA	Probable oxidoreductase	90400	92322	+	1923	6.89914	5.3153	31.012	29.7747	0.3891	0.0372985	12.7031	10.716	20.8253	17.7592
Rv0084	hycD	hycD; Possible formate hydrogenlyase HycD (FHL)	92328	93278	+	951	29.312	28.1914	45.1668	46.4957	1.18019	0.829626	17.7541	19.1516	22.4251	16.3593
Rv0085	hycP	hycP; Possible hydrogenase HycP	93289	93951	+	663	14.9518	12.8894	24.4567	23.6227	0	0.108182	14.3586	12.2442	22.7056	19.0777
Rv0086	hycQ	hycQ; Possible hydrogenase HycQ	93951	95417	+	1467	17.8333	11.879	15.0916	12.8113	0.255024	0.342246	10.1012	9.50656	18.2868	16.8992
Rv0087	hycE	hycE; Possible formate hydrogenase HycE (FHL)	95414	96892	+	1479	3.07409	2.83237	2.84625	2.31491	0	0.193982	3.4612	3.72955	4.24099	3.93395
Rv0088	NA	Possible polyketide cyclase/dehydrase	96927	97601	+	675	87.5637	98.3035	64.7899	61.1905	91.5901	88.4076	107.239	99.7583	84.919	80.763
Rv0089	NA	Possible methyltransferase/methylase	97758	98351	+	594	11.0421	10.4374	11.9427	9.81089	11.4944	9.90142	12.2467	11.3887	8.28525	7.23988
Rv0090	NA	Possible membrane protein	98480	99250	+	771	5.5103	5.43329	10.6165	8.12548	1.33441	0.930284	4.65936	3.50968	8.2606	5.90591
Rv0091	mtn	mtn; Probable bifunctional MTA/SAH nucleosidase Mtn: 5'-methylthioadenosine nucleosidase (methylthioadenosine methylthioribohydrolase) + S-adenosylhomocysteine nucleosidase (S-adenosyl-L-homocysteine homocysteinylribohydrolase)	99684	100451	+	768	10.3843	10.0363	12.6881	13.2792	0.852486	0.0933918	4.2098	5.01406	3.39254	2.14102
Rv0092	ctpA	ctpA; Cation transporter P-type ATPase a CtpA	100583	102868	+	2286	38.4734	34.634	17.7327	18.1637	4.21417	3.63959	15.2432	13.7037	7.76718	7.3036
Rv0093c	NA	Probable conserved membrane protein	102815	103663	-	849	19.1383	19.7365	12.304	12.8703	1.54231	2.11204	9.94353	7.10999	2.15957	2.23472
Rv0094c	NA	Conserved hypothetical protein	103710	104663	-	954	1.17192	0.526927	2.53315	2.13803	0.0980398	0.300733	0.376558	0.109094	0.809215	1.72359
Rv0095c	NA	Conserved hypothetical protein	104805	105215	-	411	3.44561	7.54236	3.22445	3.01309	1.82053	0.872566	3.05919	2.0258	0.469581	0.615499
Rv0096	PPE1	PPE1; PPE family protein PPE1	105324	106715	+	1392	1.07089	0.722253	1.06405	0.88964	0.537528	0.875951	0.838735	0.598135	0	0.181731
Rv0097	NA	Possible oxidoreductase	106734	107603	+	870	8.48146	9.63004	4.1218	3.2655	2.15011	1.40152	3.81947	4.66546	0.221836	1.0177
Rv0098	fcoT	fcoT; Probable fatty acyl CoA thioesterase type III FcoT	107600	108151	+	552	2.70051	2.42845	1.55347	2.37541	0.169438	0.779619	1.46428	0.565628	0.174817	0
Rv0099	fadD10	fadD10; Possible fatty-acid-CoA ligase FadD10 (fatty-acid-CoA synthetase) (fatty-acid-CoA synthase)	108156	109778	+	1623	10.1032	10.1694	7.30084	8.1239	0.749162	0.707085	5.36752	4.68115	2.9134	2.80558
Rv0100	NA	Conserved hypothetical protein	109783	110019	+	237	7.23326	6.00964	1.64464	2.7663	1.18392	0	1.51577	0.878275	1.2215	1.60108
Rv0101	nrp	nrp; Probable peptide synthetase Nrp (peptide synthase)	110001	117539	+	7539	14.7209	14.2247	7.04176	7.15994	0.260529	0.294929	2.63269	3.09231	5.49118	4.8319
Rv0102	NA	Probable conserved integral membrane protein	117714	119699	+	1986	56.7449	51.8888	80.4679	83.0428	6.21649	5.9229	28.9415	24.3681	11.4671	11.0818
Rv0103c	ctpB	ctpB; Probable cation-transporter P-type ATPase B CtpB	119915	122173	-	2259	61.3693	62.7897	35.3372	37.8257	1.73894	1.87329	23.0983	21.7918	14.0541	13.158
Rv0104	NA	Conserved hypothetical protein	122317	123831	+	1515	2.45987	2.59916	2.26406	2.16374	1.17298	1.18358	5.928	5.90792	0.382174	0.417442
Rv0105c	rpmB1	rpmB1; 50S ribosomal protein L28-1 RpmB1	123980	124264	-	285	0	0.58794	0.273529	1.278	0	0	0	0	0.338592	0
Rv0106	NA	Conserved hypothetical protein	124374	125570	+	1197	11.0213	9.51902	6.25209	7.54627	0.78137	0.898809	5.92725	5.39071	4.51457	2.53604
Rv0107c	ctpI	ctpI; Probable cation-transporter ATPase I CtpI	125643	130541	-	4899	92.2889	88.5186	18.4586	19.1222	3.26467	2.38644	26.4533	27.66	13.9656	12.0573
Rv0108c	NA	Hypothetical protein	130895	131104	-	210	2120.32	1964.87	236.837	258.429	136.286	134.57	557.244	511.457	66.6301	60.8333
Rv0109	PE_PGRS1	PE_PGRS1; PE-PGRS family protein PE_PGRS1	131382	132872	+	1491	13.0472	11.2383	6.79694	7.03541	0.878215	0.625368	8.01115	7.18966	4.78934	3.30846
Rv0110	NA	Probable conserved integral membrane protein	133020	133769	+	750	42.1366	48.2581	17.4621	15.6376	1.8706	2.0083	16.7644	19.5662	2.5733	1.34917
Rv0111	NA	Possible transmembrane acyltransferase	133950	136007	+	2058	27.4523	23.3676	3.63642	4.03519	0.863493	0.174259	4.23299	5.36055	1.3598	0.860442
Rv0112	gca	gca; Possible GDP-mannose 4%2C6-dehydratase Gca (GDP-D-mannose dehydratase)	136289	137245	+	957	28.8167	38.17	16.8619	21.8461	6.84127	7.12003	23.3673	21.3154	1.71419	1.58602
Rv0113	gmhA	gmhA; Probable sedoheptulose-7-phosphate isomerase GmhA (phosphoheptose isomerase)	137319	137909	+	591	30.2676	29.77	4.35286	7.39552	5.539	5.46129	19.603	16.5535	2.44921	1.07009
Rv0114	gmhB	gmhB; Possible D-alpha%2Cbeta-D-heptose-1%2C7-biphosphate phosphatase GmhB (D-glycero-D-manno-heptose 7-phosphate kinase)	137941	138513	+	573	28.747	22.6634	5.57798	5.59375	4.24394	1.87762	12.8523	13.8041	1.6841	1.10371
Rv0115	hddA	hddA; Possible D-alpha-D-heptose-7-phosphate kinase HddA	138513	139673	+	1161	14.894	16.9583	2.95439	3.01171	1.45008	1.54446	13.9239	11.6536	0.498702	0.762614
Rv0116c	ldtA	ldtA; Probable L%2CD-transpeptidase LdtA	140267	141022	-	756	43.9711	49.4266	214.172	231.931	36.249	39.3728	81.3747	80.5346	70.3318	67.2579
Rv0117	oxyS	oxyS; Oxidative stress response regulatory protein OxyS	141200	142144	+	945	8.36043	9.92965	3.87716	6.24393	2.37536	1.89748	11.1192	11.4538	0.612691	0.133847
Rv0118c	oxcA	oxcA; Probable oxalyl-CoA decarboxylase OxcA	142128	143876	-	1749	18.9212	15.1851	5.92802	5.6644	1.01605	0.943209	5.28893	3.86787	1.37934	1.73564
Rv0119	fadD7	fadD7; Probable fatty-acid-CoA ligase FadD7 (fatty-acid-CoA synthetase) (fatty-acid-CoA synthase)	144049	145626	+	1578	15.5397	12.9017	4.39674	4.01621	0.414898	0.454531	6.31737	4.68274	1.10075	1.28248
Rv0120c	fusA2	fusA2; Probable elongation factor G FusA2 (EF-G)	145627	147771	-	2145	53.6853	50.386	19.6616	17.7615	16.4386	13.8769	112.67	104.415	10.1672	8.96304
Rv0121c	NA	Conserved protein	147908	148342	-	435	7.02505	9.43744	15.5911	18.5882	3.8702	2.63816	7.8454	7.41688	3.10571	3.48924
Rv0122	NA	Hypothetical protein	148491	148859	+	369	6.86763	8.85494	9.92932	16.3854	4.0555	2.52689	7.30156	5.3589	8.36846	5.82722
Rv0123	NA	Unknown protein	148856	149224	+	369	15.3512	14.3041	21.1262	19.3466	7.85753	6.99755	15.82	9.87166	18.306	17.1389
Rv0124	PE_PGRS2	PE_PGRS2; PE-PGRS family protein PE_PGRS2	149533	150996	+	1464	5.70206	5.37941	15.1758	12.6386	1.34162	1.2738	5.03029	3.34122	20.038	16.761
Rv0125	pepA	pepA; Probable serine protease PepA (serine proteinase) (MTB32A)	151148	152215	+	1068	203.643	182.311	130.51	134.983	26.36	21.4235	104.946	87.4118	46.0809	36.2401
Rv0126	treS	treS; Trehalose synthase TreS	152324	154129	+	1806	23.6891	20.0871	11.784	11.4149	2.43406	1.94603	13.8742	15.3866	7.21337	5.81299
Rv0127	mak	mak; Maltokinase Mak	154232	155599	+	1368	54.8108	52.9758	18.2922	20.8207	3.21338	3.14583	22.9775	20.2369	6.63077	6.56465
Rv0128	NA	Probable conserved transmembrane protein	155667	156446	+	780	30.0047	29.3235	21.088	23.1612	2.51811	2.57474	13.4714	11.8753	2.35061	1.13512
Rv0129c	fbpC	fbpC; Secreted antigen 85-C FbpC (85C) (antigen 85 complex C) (AG58C) (mycolyl transferase 85C) (fibronectin-binding protein C)	156578	157600	-	1023	228.994	208.757	8.99196	8.61617	26.6967	24.8198	84.9807	78.6416	23.2993	17.0625
Rv0130	htdZ	htdZ; Probable 3-hydroxyl-thioester dehydratase	157847	158302	+	456	15.8548	10.1052	5.12866	7.34848	1.02555	0.157292	4.92375	3.42354	0.634861	0.832138
Rv0131c	fadE1	fadE1; Probable acyl-CoA dehydrogenase FadE1	158315	159658	-	1344	18.0235	17.3298	20.127	21.8429	3.47954	2.93517	11.0925	9.52477	6.03118	3.67032
Rv0132c	fgd2	fgd2; Putative F420-dependent glucose-6-phosphate dehydrogenase Fgd2	159700	160782	-	1083	3.30345	4.17747	11.1571	12.78	1.89996	1.58947	3.23412	4.61277	2.40579	2.33583
Rv0133	NA	GCN5-related N-acetyltransferase	160869	161474	+	606	62.7267	54.8865	23.1552	25.6042	2.77812	3.07731	14.3754	12.5372	4.29945	4.38314
Rv0134	ephF	ephF; Possible epoxide hydrolase EphF (epoxide hydratase) (arene-oxide hydratase)	161771	162673	+	903	115.804	115.141	131.739	144.885	3.10731	4.2892	39.0864	36.1902	42.1047	35.018
Rv0135c	NA	Possible transcriptional regulatory protein	162644	163249	-	606	22.7538	24.4708	39.1065	43.0343	2.62378	0.710148	10.9668	9.4458	5.09565	5.84419
Rv0136	cyp138	cyp138; Probable cytochrome P450 138 Cyp138	163366	164691	+	1326	10.5674	11.8785	8.17183	11.8114	1.90446	3.29956	9.00801	7.61337	0.873293	0.381554
Rv0137c	msrA	msrA; Probable peptide methionine sulfoxide reductase MsrA (protein-methionine-S-oxide reductase) (peptide met(O) reductase)	164712	165260	-	549	17.5135	23.5015	55.5204	56.5252	7.1553	10.4517	18.1581	17.6303	1.93349	3.91666
Rv0138	NA	Conserved hypothetical protein	165323	165826	+	504	11.0914	9.14281	14.3847	15.0317	0.556726	0.284623	5.52398	5.78197	0.95733	0.501925
Rv0139	NA	Possible oxidoreductase	165827	166849	+	1023	54.5709	53.3973	13.9452	13.8144	2.10282	1.47236	17.3824	12.8187	1.69793	2.59647
Rv0140	NA	Conserved protein	166910	167290	+	381	35.7998	28.8067	172.894	158.884	4.17325	7.90669	17.2075	11.4729	43.8171	38.8418
Rv0141c	NA	Unknown protein	167271	167681	-	411	59.3008	63.1928	32.6238	38.9929	8.41997	8.72566	35.6177	34.6918	8.68724	7.07824
Rv0142	NA	Conserved hypothetical protein	167711	168637	+	927	87.2378	61.1866	62.3141	58.3867	6.05372	4.95188	21.5077	19.0861	15.6147	11.7343
Rv0143c	NA	Probable conserved transmembrane protein	168704	170182	-	1479	71.208	58.5733	38.8461	40.2893	2.7825	1.93982	13.0554	14.5664	7.76427	8.03894
Rv0144	NA	Probable transcriptional regulatory protein (possibly TetR-family)	170284	171126	+	843	179.041	170.942	17.5701	23.1586	92.7533	83.8067	222.872	212.102	4.57883	3.15087
Rv0145	NA	Possible S-adenosylmethionine-dependent methyltransferase	171215	172168	+	954	298.683	272.86	182.55	177.38	34.9022	31.9529	162.579	160.913	17.0947	13.2584
Rv0146	NA	Possible S-adenosylmethionine-dependent methyltransferase	172211	173143	+	933	52.0061	53.7889	51.302	48.4858	5.31306	5.53504	39.6585	39.6	5.37828	6.10056
Rv0147	NA	Probable aldehyde dehydrogenase (NAD+) dependent	173238	174758	+	1521	104.475	103.721	42.95	46.5045	24.228	24.8986	75.4609	71.0259	17.13	16.7981
Rv0148	NA	Probable short-chain type dehydrogenase/reductase	174833	175693	+	861	114.268	102.659	26.9812	26.9047	46.4934	45.0676	105.873	100.933	10.8715	10.871
Rv0149	NA	Possible quinone oxidoreductase (NADPH:quinone oxidoreductase) (zeta-crystallin)	175700	176668	+	969	140.299	149.406	29.1228	29.3939	31.2732	30.7921	116.038	111.379	13.4441	10.9646
Rv0150c	NA	Conserved hypothetical protein	176665	176952	-	288	1.03519	0.581815	1.3534	0.252937	0	0	0.623675	1.08412	0	0
Rv0151c	PE1	PE1; PE family protein PE1	177543	179309	-	1767	2.48869	1.94399	2.42646	2.76212	0.899835	0.811827	2.54129	1.70809	1.74757	1.36005
Rv0152c	PE2	PE2; PE family protein PE2	179319	180896	-	1578	3.68419	2.92014	3.65572	3.7854	1.42251	0.727249	2.67492	2.96793	0.366916	0.320621
Rv0153c	ptbB	ptbB; Phosphotyrosine protein phosphatase PTPB (protein-tyrosine-phosphatase) (PTPase)	181155	181985	-	831	24.755	20.2648	5.44095	5.34729	3.03888	2.15779	9.29433	8.76689	1.74186	1.36987
Rv0154c	fadE2	fadE2; Probable acyl-CoA dehydrogenase FadE2	181987	183198	-	1212	43.6627	32.0056	14.7936	13.4032	4.47586	4.08335	11.2632	8.67296	3.58288	3.02646
Rv0155	pntAa	pntAa; Probable NAD(P) transhydrogenase (subunit alpha) PntAa [first part%3B catalytic part] (pyridine nucleotide transhydrogenase subunit alpha) (nicotinamide nucleotide transhydrogenase subunit alpha)	183622	184722	+	1101	50.6371	46.1901	15.0105	17.401	0.3398	0.260581	5.38366	6.14433	1.48999	0.919055
Rv0156	pntAb	pntAb; Probable NAD(P) transhydrogenase (subunit alpha) PntAb [second part%3B integral membrane protein] (pyridine nucleotide transhydrogenase subunit alpha) (nicotinamide nucleotide transhydrogenase subunit alpha)	184723	185055	+	333	88.8589	108.186	11.9392	9.84403	0	0	9.9788	9.06364	2.60808	2.27901
Rv0157	pntB	pntB; Probable NAD(P) transhydrogenase (subunit beta) PntB [integral membrane protein] (pyridine nucleotide transhydrogenase subunit beta) (nicotinamide nucleotide transhydrogenase subunit beta)	185052	186479	+	1428	176.157	178.123	14.7941	15.1507	0.327486	0.803641	20.4398	15.5968	12.6368	9.21179
Rv0157A	NA	Conserved protein	186495	186623	-	129	103.423	130.543	114.818	124.233	79.7542	89.5172	309.807	327.556	20.1974	17.6491
Rv0158	NA	Probable transcriptional regulatory protein (possibly TetR-family)	186785	187429	+	645	13.5201	15.9769	10.8775	13.6657	3.62519	3.55845	8.07586	7.09973	1.94494	0.588302
Rv0159c	PE3	PE3; PE family protein PE3	187433	188839	-	1407	4.66169	4.88278	5.15272	5.48803	0.265899	0.305863	2.23406	1.25749	1.64604	1.79794
Rv0160c	PE4	PE4; PE family protein PE4	188931	190439	-	1509	0.790288	0.721775	2.89299	2.79991	0.86774	0.380251	2.67821	1.3794	1.72662	0.838204
Rv0161	NA	Possible oxidoreductase	190607	191956	+	1350	12.1463	12.4121	6.46744	5.88163	0.900659	0.743814	4.52372	3.39209	0.929248	1.03062
Rv0162c	adhE1	adhE1; Probable zinc-type alcohol dehydrogenase (E subunit) AdhE1	191984	193135	-	1152	18.31	13.6727	3.85718	4.86904	0.568324	0.435829	4.9894	4.24614	7.4552	8.1249
Rv0163	NA	Conserved protein	193117	193572	+	456	15.6914	20.5779	5.12866	4.47299	0.820438	0.629166	5.9085	6.16237	1.90458	1.3869
Rv0164	TB18.5	TB18.5; Conserved protein TB18.5	193626	194111	+	486	279.886	307.716	38.657	45.5661	12.3167	16.9719	87.2221	85.2306	8.53796	9.62952
Rv0165c	mce1R	mce1R; Probable transcriptional regulatory protein Mce1R (probably GntR-family)	194144	194815	-	672	54.6805	50.7426	6.14829	10.5149	16.4234	13.235	72.9699	76.9725	1.0052	1.31755
Rv0166	fadD5	fadD5; Probable fatty-acid-CoA ligase FadD5 (fatty-acid-CoA synthetase) (fatty-acid-CoA synthase)	194993	196657	+	1665	285.423	315.652	11.3773	14.5254	26.1771	25.0714	192.887	191.962	3.01378	3.57045
Rv0167	yrbE1A	yrbE1A; Conserved integral membrane protein YrbE1A	196861	197658	+	798	508.849	503.948	32.5304	36.2403	32.2315	27.144	272.804	261.363	14.5111	15.6917
Rv0168	yrbE1B	yrbE1B; Conserved integral membrane protein YrbE1B	197660	198529	+	870	129.449	117.679	7.88517	10.8013	3.01016	3.87479	81.1379	69.2641	3.88214	1.89001
Rv0169	mce1A	mce1A; Mce-family protein Mce1A	198534	199898	+	1365	198.539	218.507	7.48146	9.81951	6.23533	5.5173	146.59	152.415	5.797	5.18913
Rv0170	mce1B	mce1B; Mce-family protein Mce1B	199895	200935	+	1041	228.972	267.199	8.16251	8.67712	6.82831	8.268	218.958	209.151	6.48887	4.61713
Rv0171	mce1C	mce1C; Mce-family protein Mce1C	200932	202479	+	1548	189.272	153.545	3.17262	4.79992	4.65233	3.79938	90.7954	86.6624	8.35326	8.33428
Rv0172	mce1D	mce1D; Mce-family protein Mce1D	202476	204068	+	1593	220.374	215.633	7.29153	8.13971	4.9319	5.49306	113.093	112.373	6.60287	8.41645
Rv0173	lprK	lprK; Possible Mce-family lipoprotein LprK (Mce-family lipoprotein Mce1E)	204065	205237	+	1173	261.473	264.843	6.31355	4.96817	5.18282	5.3809	129.163	117.739	9.21387	6.25416
Rv0174	mce1F	mce1F; Mce-family protein Mce1F	205231	206778	+	1548	417.689	427.945	33.4384	36.0465	8.2171	9.12778	183.215	176.552	25.1221	20.9174
Rv0175	NA	Probable conserved Mce associated membrane protein	206814	207455	+	642	529.052	498.121	167.083	195.05	14.8599	13.63	181.017	190.481	80.2654	71.1232
Rv0176	NA	Probable conserved Mce associated transmembrane protein	207452	208420	+	969	166.067	175.777	38.8572	39.9938	1.7374	2.88676	60.7069	58.321	17.1288	16.1859
Rv0177	NA	Probable conserved Mce associated protein	208417	208971	+	555	248.178	275.044	72.8991	77.0459	10.1113	8.91715	115.862	102.763	24.8637	16.8647
Rv0178	NA	Probable conserved Mce associated membrane protein	208938	209672	+	735	238.205	246.443	51.6523	58.6731	13.7432	12.4909	98.729	91.4732	18.2494	16.3484
Rv0179c	lprO	lprO; Possible lipoprotein LprO	209703	210812	-	1110	51.9724	51.4765	9.97271	9.12214	4.80289	3.10162	17.5573	12.8454	4.52067	5.01382
Rv0180c	NA	Probable conserved transmembrane protein	210892	212250	-	1359	33.565	24.8447	14.3406	16.6168	1.85821	1.63611	11.4327	10.4152	13.9884	10.9825
Rv0181c	NA	Conserved hypothetical protein	212277	213011	-	735	15.3124	14.2485	15.9093	15.1638	1.90877	1.75653	6.10947	5.52238	16.4114	15.488
Rv0182c	sigG	sigG; Probable alternative RNA polymerase sigma factor SigG (RNA polymerase ECF type sigma factor)	213028	214140	-	1113	42.1221	46.2943	88.1117	89.8628	4.78994	5.34876	19.4465	15.99	41.0965	39.2069
Rv0183	NA	Possible lysophospholipase	214088	214927	+	840	44.9866	41.392	5.75387	6.15721	0.779416	0.939255	8.98092	7.31007	2.18271	2.71039
Rv0184	NA	Conserved hypothetical protein	214969	215718	+	750	55.3539	40.1034	7.58769	8.15873	0.748239	0.478166	9.69939	8.46481	9.52122	6.91451
Rv0185	NA	Conserved hypothetical protein	215715	216224	+	510	86.3718	78.6888	11.1584	9.85561	1.10035	1.40637	14.0877	11.836	24.2193	18.3527
Rv0186	bglS	bglS; Probable beta-glucosidase BglS (gentiobiase) (cellobiase) (beta-D-glucoside glucohydrolase)	216269	218344	+	2076	80.458	75.7503	23.3567	24.2469	2.2977	1.90023	17.7369	16.0425	24.9149	20.106
Rv0186A	mymT	mymT; Metallothionein%2C MymT	218390	218551	-	162	277.432	280.823	1800.2	1882.3	70.4361	70.3967	222.86	181.169	6463.63	6783.34
Rv0187	NA	Probable O-methyltransferase	218705	219367	+	663	57.109	61.9199	29.983	36.8075	3.52677	3.46184	12.5977	10.0465	11.0617	8.96651
Rv0188	NA	Probable conserved transmembrane protein	219486	219917	+	432	221.532	213.914	869.062	767.242	2480.28	2396.81	647.166	617.708	290.167	287.812
Rv0189c	ilvD	ilvD; Probable dihydroxy-acid dehydratase IlvD (dad)	219996	221723	-	1728	70.6952	71.8542	24.4063	26.8113	7.57766	5.22994	20.7892	21.2006	10.7221	7.83211
Rv0190	NA	Conserved protein	221871	222161	+	291	195.172	209.597	650.435	733.215	43.7116	42.8871	153.077	148.782	309.393	219.501
Rv0191	NA	Probable conserved integral membrane protein	222289	223530	+	1242	31.2659	25.7011	49.8364	52.3763	0.903671	1.09724	8.67721	8.04449	16.2385	12.9337
Rv0192	NA	Conserved hypothetical protein	223564	224664	+	1101	30.3281	19.5566	18.6216	21.1061	1.27425	0.781743	7.83077	9.26376	4.46997	1.37858
Rv0193c	NA	Hypothetical protein	224724	226571	-	1848	2.74259	3.80824	1.26551	1.53733	0.202446	0.853868	2.4785	1.97113	0.365526	0.410666
Rv0194	NA	Probable transmembrane multidrug efflux pump	226878	230462	+	3585	1.78798	1.61253	8.06738	8.81871	0.156535	0.180063	0.475976	0.841894	1.13053	0.599789
Rv0195	NA	Possible two component transcriptional regulatory protein (probably LuxR-family)	230899	231534	+	636	0.234384	0.131732	61.7762	61.9648	0.882358	0.9022	1.27088	1.47277	1.82073	2.38651
Rv0196	NA	Possible transcriptional regulatory protein	231647	232231	+	585	4.71412	4.29648	14.7916	14.9427	0.15988	0.36782	0.7676	1.06744	1.81451	1.29728
Rv0197	NA	Possible oxidoreductase	232231	234519	+	2289	3.87486	3.58697	5.65341	6.17391	0.367745	0.626692	2.00099	2.54619	1.89709	1.60247
Rv0198c	zmp1	zmp1; Probable zinc metalloprotease Zmp1	234516	236507	-	1992	77.3029	73.9817	30.4466	35.5818	4.31966	4.60883	23.0384	19.488	10.4637	8.38154
Rv0199	NA	Probable conserved membrane protein	236550	237209	+	660	30.6041	32.497	14.41	11.4787	0.850272	0.217348	8.57269	12.4575	6.72568	4.59945
Rv0200	NA	Possible conserved transmembrane protein	237206	237895	+	690	141.183	139.757	23.1608	21.2203	1.49106	1.14344	31.7586	32.2785	16.6426	20.8975
Rv0201c	NA	Conserved protein	237892	238395	-	504	114.315	121.516	212.522	229.667	14.1037	9.39255	41.1625	35.9308	25.6564	20.8299
Rv0202c	mmpL11	mmpL11; Probable conserved transmembrane transport protein MmpL11	238392	241292	-	2901	87.74	85.312	74.9192	84.6729	11.5099	9.61772	22.847	24.826	10.6777	9.72291
Rv0203	NA	Possible exported protein	241514	241924	+	411	217.618	188.559	33.5722	37.0433	3.4135	3.49026	28.1883	38.237	15.731	15.6952
Rv0204c	NA	Probable conserved transmembrane protein	241976	243214	-	1239	81.9333	71.6098	26.2998	28.8679	2.26465	1.04201	17.324	16.2959	27.9605	21.234
Rv0205	NA	Probable conserved transmembrane protein	243384	244487	+	1104	46.5163	47.9618	11.9334	12.9328	2.28742	1.03949	9.43647	12.2553	2.01039	1.26027
Rv0206c	mmpL3	mmpL3; Possible conserved transmembrane transport protein MmpL3	244484	247318	-	2835	170.705	157.308	46.6634	50.4653	23.5557	20.2398	71.6889	68.5026	17.7	14.5447
Rv0207c	NA	Conserved hypothetical protein	247384	248112	-	729	128.824	118.489	32.0805	35.9732	70.5644	61.3942	64.6774	75.5226	10.1926	9.71627
Rv0208c	NA	Hypothetical methlytransferase (methylase)	248115	248906	-	792	26.1622	26.023	18.9968	20.3269	67.3132	56.0577	36.1731	29.4355	3.28973	2.55525
Rv0209	NA	Hypothetical protein	249038	250123	+	1086	13.4518	10.492	14.9307	13.4154	1.1196	0.990676	4.79644	4.21669	3.55428	4.77522
Rv0210	NA	Hypothetical protein	250120	251598	+	1479	18.5957	16.541	12.8608	11.6238	0.695625	0.678938	9.89783	12.0331	4.17574	3.50635
Rv0211	pckA	pckA; Probable iron-regulated phosphoenolpyruvate carboxykinase [GTP] PckA (phosphoenolpyruvate carboxylase) (PEPCK)(pep carboxykinase)	251782	253602	+	1821	104.986	99.6543	121.493	130.89	30.4062	25.6808	88.2803	81.5573	56.4367	45.2179
Rv0212c	nadR	nadR; Possible transcriptional regulatory protein NadR (probably AsnC-family)	253669	254640	-	972	12.4223	10.4296	54.5369	58.0069	3.36785	2.21373	6.56013	6.85271	11.9134	11.5814
Rv0213c	NA	Possible methyltransferase (methylase)	254637	255950	-	1314	5.55885	3.06051	3.61895	3.88068	0.782975	0.600437	1.77705	1.10887	1.90941	2.11771
Rv0214	fadD4	fadD4; Probable fatty-acid-CoA ligase FadD4 (fatty-acid-CoA synthetase) (fatty-acid-CoA synthase)	256064	257677	+	1614	7.57347	7.16346	10.964	11.6896	0.347695	0.57771	3.1717	2.45035	0.717463	0.862041
Rv0215c	fadE3	fadE3; Probable acyl-CoA dehydrogenase FadE3	257783	258856	-	1074	20.195	22.3885	8.92789	9.08877	1.48046	1.13531	5.9371	6.00808	3.7737	4.47526
Rv0216	NA	Double hotdog hydratase	258913	259926	+	1014	18.8173	16.0292	7.99546	9.55473	1.38358	1.06102	8.14837	6.15832	2.5695	2.74425
Rv0217c	lipW	lipW; Possible esterase LipW	259923	260831	-	909	11.6434	11.5211	7.28959	8.3344	0.823146	0.473432	2.6676	2.0609	2.8663	2.22636
Rv0218	NA	Probable conserved transmembrane protein	260924	262252	+	1329	15.3667	14.0581	11.4382	13.4291	0.985266	1.5651	7.90645	8.06605	7.11579	6.47177
Rv0219	NA	Probable conserved transmembrane protein	262254	262802	+	549	4.48019	2.89954	2.69792	2.52108	0	0.130647	1.14511	1.32701	1.75772	1.61274
Rv0220	lipC	lipC; Probable esterase LipC	262812	264023	+	1212	256.38	257.358	28.8796	34.0188	15.8198	14.3213	95.3667	81.4056	19.8253	19.3067
Rv0221	NA	Possible triacylglycerol synthase (diacylglycerol acyltransferase)	264067	265476	+	1410	49.1607	51.2195	6.96625	7.18126	4.51066	3.35734	31.1466	28.344	6.63857	5.02352
Rv0222	echA1	echA1; Probable enoyl-CoA hydratase EchA1 (enoyl hydrase) (unsaturated acyl-CoA hydratase) (crotonase)	265507	266295	+	789	95.6	93.5506	11.066	9.325	5.80858	4.18168	49.9699	48.9379	6.72679	4.80932
Rv0223c	NA	Probable aldehyde dehydrogenase	266301	267764	-	1464	20.4663	23.0628	15.8148	18.0124	7.1553	5.14421	38.7087	39.7392	5.40499	3.28308
Rv0224c	NA	Possible methyltransferase (methylase)	267863	268627	-	765	14.1274	11.6089	4.48373	6.66563	0.611307	0.375032	4.34371	4.21744	0.630711	0.992039
Rv0225	NA	Possible conserved protein	268663	269817	+	1155	110.22	98.5791	22.6105	24.6604	0.48587	0.745194	15.7069	13.246	3.17485	3.0663
Rv0226c	NA	Probable conserved transmembrane protein	269834	271564	-	1731	47.2781	39.8821	3.06238	3.32456	0.108065	0.165742	7.21171	6.79407	4.62704	6.21099
Rv0227c	NA	Probable conserved membrane protein	271574	272839	-	1266	126.932	115.15	7.26601	9.78183	2.06859	1.52968	36.5337	29.9238	9.90904	6.594
Rv0228	NA	Probable integral membrane acyltransferase	273055	274278	+	1224	65.4608	57.9762	15.4765	16.426	1.91033	0.878982	8.43795	7.56758	10.4067	9.30037
Rv0229c	NA	Possible conserved membrane protein with PIN domain	274306	274986	-	681	24.188	24.6054	15.7972	17.4359	3.15887	2.10646	6.98955	10.0866	6.23487	4.27189
Rv0230c	php	php; Probable phosphotriesterase Php (parathion hydrolase) (PTE) (aryldialkylphosphatase) (paraoxonase) (a-esterase) (aryltriphosphatase) (paraoxon hydrolase)	274983	275963	-	981	30.391	28.6104	14.9395	17.1533	4.95775	4.38685	18.2182	16.3381	5.31186	3.3523
Rv0231	fadE4	fadE4; Probable acyl-CoA dehydrogenase FadE4	276058	277764	+	1707	32.8351	33.4733	2.60309	3.84073	1.53418	2.05889	21.1501	18.7787	2.88309	2.51933
Rv0232	NA	Probable transcriptional regulatory protein (probably TetR/AcrR-family)	277899	278588	+	690	55.1984	52.6973	302.446	307.325	9.62409	7.90014	15.4888	15.0834	166.426	149.216
Rv0233	nrdB	nrdB; Ribonucleoside-diphosphate reductase (beta chain) NrdB (ribonucleotide reductase small chain)	278585	279529	+	945	131.085	118.269	245.829	218.846	18.508	17.6087	37.4442	28.7447	407.235	383.337
Rv0234c	gabD1	gabD1; Succinate-semialdehyde dehydrogenase [NADP+] dependent (SSDH) GabD1	279605	281140	-	1536	28.0473	24.2181	14.4137	15.2236	0.97427	1.21409	7.89338	6.91127	20.7322	20.5868
Rv0235c	NA	Probable conserved transmembrane protein	281166	282614	-	1449	12.6538	11.7375	3.60458	3.01639	0.193644	0.197998	1.30158	1.9393	3.26325	2.26957
Rv0236A	NA	aftD; Possible arabinofuranosyltransferase AftD	282649	286851	-	4203	65.685	55.2562	11.3141	12.6696	0.244785	0.102391	5.23513	4.75434	5.02813	4.90532
Rv0236c	aftD	Small secreted protein	286898	287071	-	174	419.789	379.905	70.7874	69.4966	10.213	7.83203	98.5836	100.487	17.7469	14.5385
Rv0237	lpqI	lpqI; Probable conserved lipoprotein LpqI	287186	288352	+	1167	106.787	92.6836	11.2892	13.6703	0.561019	0.184383	14.6219	12.9314	2.89414	1.84254
Rv0238	NA	Possible transcriptional regulatory protein (probably TetR-family)	288428	289042	+	615	36.7216	36.5096	70.477	78.8867	5.47492	5.24817	20.1523	18.7844	22.7518	21.1837
Rv0239	vapB24	vapB24; Possible antitoxin VapB24	289104	289337	+	234	217.232	219.837	165.573	186.162	30.7769	34.9429	55.651	53.8168	56.9096	55.1345
Rv0240	vapC24	vapC24; Possible toxin VapC24. Contains PIN domain.	289345	289782	+	438	35.7355	34.622	168.904	151.346	1.92185	3.27511	7.99671	8.55415	25.9974	17.3267
Rv0241c	htdX	htdX; Probable 3-hydroxyacyl-thioester dehydratase HtdX	289812	290654	-	843	108.751	91.7322	15.2582	12.0978	2.99562	2.12707	17.3652	17.9015	31.136	30.1583
Rv0242c	fabG4	fabG4; Probable 3-oxoacyl-[acyl-carrier protein] reductase FabG4 (3-ketoacyl-acyl carrier protein reductase)	290665	292029	-	1365	148.74	125.089	30.8967	28.658	3.97417	2.5222	21.3173	17.2316	61.3634	55.0418
Rv0243	fadA2	fadA2; Probable acetyl-CoA acyltransferase FadA2 (3-ketoacyl-CoA thiolase) (beta-ketothiolase)	292171	293493	+	1323	319.882	291.43	59.2181	56.4927	13.7149	11.0596	70.6662	62.0677	57.4033	42.6397
Rv0244c	fadE5	fadE5; Probable acyl-CoA dehydrogenase FadE5	293798	295633	-	1836	40.2305	44.3092	150.052	132.797	8.60924	7.61784	21.474	19.7834	69.2731	67.8582
Rv0245	NA	Possible oxidoreductase	296005	296493	+	489	43.5925	56.1969	87.5208	104.874	9.75466	6.74713	45.731	42.141	16.7738	19.3995
Rv0246	NA	Probable conserved integral membrane protein	296809	298119	+	1311	8.81218	11.1197	21.9418	25.2265	0.713424	0.601811	6.98744	7.30355	3.1651	4.53455
Rv0247c	NA	Probable succinate dehydrogenase [iron-sulfur subunit] (succinic dehydrogenase)	298116	298862	-	747	107.062	114.625	23.7937	25.3546	3.00498	1.63229	34.1443	30.2335	13.9516	11.6834
Rv0248c	NA	Probable succinate dehydrogenase [iron-sulfur subunit] (succinic dehydrogenase)	298863	300803	-	1941	161.433	153.793	76.4697	75.8858	4.2886	3.76916	34.1469	35.4961	19.4887	18.3765
Rv0249c	NA	Probable succinate dehydrogenase [membrane anchor subunit] (succinic dehydrogenase)	300834	301655	-	822	75.8941	76.0352	205.037	200.548	3.75485	2.70495	23.2717	25.4491	15.6136	12.1561
Rv0250c	NA	Conserved protein	301735	302028	-	294	117.632	102.304	712.208	659.329	25.1322	21.2247	51.3195	52.0378	99.1246	83.0327
Rv0251c	hsp	hsp; Heat shock protein Hsp (heat-stress-induced ribosome-binding protein A)	302173	302652	-	480	39.2856	40.8434	3575.08	3146.94	5.26106	5.08052	59.1244	47.2676	724.143	605.81
Rv0252	nirB	nirB; Probable nitrite reductase [NAD(P)H] large subunit [FAD flavoprotein] NirB	302866	305427	+	2562	12.5096	12.9171	8.15462	9.24079	10.9885	10.3864	12.4793	13.6493	1.58195	1.1355
Rv0253	nirD	nirD; Probable nitrite reductase [NAD(P)H] small subunit NirD	305453	305809	+	357	9.18627	10.0913	6.76926	6.32555	19.9111	16.8765	8.55325	10.7865	1.89213	1.0629
Rv0254c	cobU	cobU; Probable bifunctional cobalamin biosynthesis protein CobU: cobinamide kinase + cobinamide phosphate guanylyltransferase	305825	306349	-	525	16.4685	19.4692	29.9944	35.7985	1.24707	1.91266	10.9482	7.33485	2.94092	1.92739
Rv0255c	cobQ1	cobQ1; Probable cobyric acid synthase CobQ1	306374	307858	-	1485	39.5507	36.1078	12.2839	12.8032	2.39336	1.93198	17.1151	18.6425	8.25276	8.43233
Rv0256c	PPE2	PPE2; PPE family protein PPE2	307877	309547	-	1671	18.7785	13.5374	3.26565	3.66191	0.951531	0.686774	6.44949	6.04149	3.5227	2.42221
Rv0257	NA	Conserved hypothetical protein	309699	310073	+	375	38.5589	45.8005	173.373	176.384	35.9155	32.7066	22.9911	20.8151	25.733	21.5868
Rv0258c	NA	Conserved hypothetical protein	310294	310749	-	456	8.66295	9.55402	3.24815	3.67424	1.64088	2.20208	4.92375	2.96707	2.75106	1.3869
Rv0259c	NA	Conserved hypothetical protein	310774	311517	-	744	2.0036	1.57653	1.88603	2.34987	0.377137	0.192809	0.482845	0.559546	0.778216	0.850034
Rv0260c	NA	Possible transcriptional regulatory protein	311514	312659	-	1146	0.195115	0.438646	0.748266	1.462	0.0816143	0.250349	0.783675	0.908163	0.673639	0
Rv0261c	narK3	narK3; Probable integral membrane nitrite extrusion protein NarK3 (nitrite facilitator)	312759	314168	-	1410	1.42725	1.36665	2.59852	3.5648	0.464333	0.254344	0.700639	0.29525	1.77941	0.986762
Rv0262c	aac	aac; Aminoglycoside 2'-N-acetyltransferase Aac (Aac(2')-IC)	314309	314854	-	546	39.4512	33.4512	25.5569	33.6212	7.02331	5.9114	14.6392	12.7712	8.12994	11.1196
Rv0263c	NA	Conserved hypothetical protein	314864	315766	-	903	80.1468	59.4727	8.37398	6.9377	19.6796	16.6802	15.0179	13.8306	5.55696	6.44331
Rv0264c	NA	Conserved hypothetical protein	315783	316415	-	633	51.3378	45.1334	10.0985	11.0477	20.6859	17.223	15.181	14.3042	11.8909	9.59128
Rv0265c	NA	Probable periplasmic iron-transport lipoprotein	316511	317503	-	993	35.8034	33.0738	17.3497	16.946	0.847703	0.216692	5.7883	7.65107	20.3104	18.8517
Rv0266c	oplA	oplA; Probable 5-oxoprolinase OplA (5-oxo-L-prolinase) (pyroglutamase) (5-OPASE)	317525	321154	-	3630	16.8369	15.0022	45.3346	45.6541	1.23676	0.908911	8.28817	8.97401	32.5119	28.886
Rv0267	narU	narU; Probable integral membrane nitrite extrusion protein NarU (nitrite facilitator)	321331	322722	+	1392	2.14178	0.782441	3.02414	3.24457	0.067191	0.257633	0.709699	0.672902	0.693239	0.454328
Rv0268c	NA	Hypothetical protein	322764	323273	-	510	48.6663	58.3184	119.379	111.411	23.6576	21.9394	80.1239	81.4238	31.7878	32.9853
Rv0269c	NA	Conserved hypothetical protein	323338	324531	-	1194	32.7101	36.9789	19.2604	17.4488	1.41	1.26149	10.1543	9.41387	9.45592	8.89844
Rv0270	fadD2	fadD2; Probable fatty-acid-CoA ligase FadD2 (fatty-acid-CoA synthetase) (fatty-acid-CoA synthase)	324567	326249	+	1683	223.071	213.013	61.1417	65.0115	26.4529	22.2036	75.7748	67.2193	68.5755	61.4012
Rv0271c	fadE6	fadE6; Probable acyl-CoA dehydrogenase FadE6	326266	328461	-	2196	41.6793	37.3888	48.5271	42.0953	2.25733	1.66574	11.0012	11.1374	231.887	215.762
Rv0272c	NA	Unknown protein	328575	329708	-	1134	43.1167	42.7773	73.4186	62.5035	3.62903	3.73172	26.1349	20.5581	73.4378	66.4771
Rv0273c	NA	Possible transcriptional regulatory protein	329705	330325	-	621	23.4044	23.0702	118.001	102.876	2.5604	2.30998	13.0158	9.38523	35.4295	36.6623
Rv0274	NA	Conserved protein	330422	331003	+	582	26.6376	22.4569	19.422	15.5204	5.30324	4.19012	9.87592	9.65649	16.9122	21.9501
Rv0275c	NA	Possible transcriptional regulatory protein (possibly TetR-family)	330933	331658	-	726	24.6393	20.6568	262.215	269.409	8.24506	5.33491	12.2467	13.1886	35.7551	36.7608
Rv0276	NA	Conserved hypothetical protein	331748	332668	+	921	156.756	153.827	87.0124	84.3145	9.74905	11.2143	89.7116	90.1762	92.8317	76.2206
Rv0277c	vapC25	vapC25; Possible toxin VapC25. Contains PIN domain.	332708	333136	-	429	84.9584	88.0779	447.564	477.998	21.5838	18.5582	26.5869	28.8694	67.7066	59.2622
Rv0278c	PE_PGRS3	PE_PGRS3; PE-PGRS family protein PE_PGRS3	333437	336310	-	2874	9.90675	9.12442	11.3651	9.98652	0.520696	0.224608	2.96864	2.46247	98.7149	89.2525
Rv0279c	PE_PGRS4	PE_PGRS4; PE-PGRS family protein PE_PGRS4	336560	339073	-	2514	74.6823	71.984	46.2029	45.1447	2.15781	1.59769	14.218	15.276	223.744	212.62
Rv0280	PPE3	PPE3; PPE family protein PPE3	339364	340974	+	1611	61.1632	56.4783	14.9524	14.2888	2.96091	2.2261	19.6789	16.8614	325.556	274.483
Rv0281	NA	Possible S-adenosylmethionine-dependent methyltransferase	340998	341906	+	909	107.578	96.9615	60.2034	65.4731	8.02567	6.54914	36.4572	34.3484	487.908	428.852
Rv0282	eccA3	eccA3; ESX conserved component EccA3. ESX-3 type VII secretion system protein.	342130	344025	+	1896	385.171	386.959	151.265	156.411	12.7272	14.5644	109.656	105.942	3608.68	3101.82
Rv0283	eccB3	eccB3; ESX conserved component EccB3. ESX-3 type VII secretion system protein. Possible membrane protein.	344022	345638	+	1617	213.185	186.941	67.9762	65.5928	5.14791	4.39132	64.8159	48.4012	2783.96	2399.46
Rv0284	eccC3	eccC3; ESX conserved component EccC3. ESX-3 type VII secretion system protein. Possible membrane protein.	345635	349627	+	3993	110.242	95.6992	17.7855	15.8717	2.01442	2.15552	35.1095	29.1662	1277.64	1076.09
Rv0285	PE5	PE5; PE family protein PE5	349624	349932	+	309	587.83	542.003	64.3324	56.815	11.5021	9.05266	142.416	150.219	2553	2160.07
Rv0286	PPE4	PPE4; PPE family protein PPE4	349935	351476	+	1542	238.78	209.236	23.0025	19.0854	3.51799	3.11645	69.8904	66.3465	1116.18	951.59
Rv0287	esxG	esxG; ESAT-6 like protein EsxG (conserved protein TB9.8)	351525	351818	+	294	675.623	703.878	19.3563	15.6098	34.9942	27.5677	299.058	257.357	742.778	661.68
Rv0288	esxH	esxH; Low molecular weight protein antigen 7 EsxH (10 kDa antigen) (CFP-7) (protein TB10.4)	351848	352138	+	291	1207.14	1219	61.6145	54.8221	39.2119	31.0562	453.058	425.243	2335.87	2032.89
Rv0289	espG3	espG3; ESX-3 secretion-associated protein EspG3	352149	353036	+	888	503.776	465.138	49.688	47.0873	14.1138	13.8927	169.302	140.877	1808.16	1460.13
Rv0290	eccD3	eccD3; ESX conserved component EccD3. ESX-3 type VII secretion system protein. Probable transmembrane protein.	353083	354501	+	1419	363.373	337.251	55.871	47.0238	7.97542	5.40843	103.543	85.0794	2350.79	1952
Rv0291	mycP3	mycP3; Probable membrane-anchored mycosin MycP3 (serine protease) (subtilisin-like protease) (subtilase-like) (mycosin-3)	354498	355883	+	1386	265.655	249.289	62.8258	56.5528	3.84647	2.27698	72.5083	55.6421	2038.59	1713.94
Rv0292	eccE3	eccE3; ESX conserved component EccE3. ESX-3 type VII secretion system protein. Probable transmembrane protein.	355880	356875	+	996	157.075	139.972	25.1243	25.5253	0.751244	1.29623	34.3547	31.2436	519.989	425.807
Rv0293c	NA	Conserved protein	356862	358064	-	1203	30.6686	37.9558	148.006	143.754	8.86319	7.39309	23.5908	20.3306	19.8934	18.0843
Rv0294	tam	tam; Probable trans-aconitate methyltransferase Tam	358171	358956	+	786	5.9741	5.54279	11.4057	7.69237	0.356984	0.547519	2.85653	3.97235	5.64751	4.50583
Rv0295c	NA	Conserved protein	358945	359748	-	804	50.9872	50.644	12.8957	16.1276	1.86129	0.892101	15.1916	15.6631	1.80035	0.943918
Rv0296c	NA	Probable sulfatase	359758	361155	-	1398	26.4974	27.6275	22.3607	29.5448	2.00708	1.23133	9.70042	8.33795	1.58761	1.99046
Rv0297	PE_PGRS5	PE_PGRS5; PE-PGRS family protein PE_PGRS5	361334	363109	+	1776	152.425	128.927	123.913	119.277	39.1288	32.0662	204.194	183.773	26.0264	24.2145
Rv0298	NA	Hypothetical protein	363252	363479	+	228	979.73	1127.74	780.925	965.846	55.7898	55.3666	334.421	325.008	90.5735	92.6447
Rv0299	NA	Hypothetical protein	363476	363778	+	303	156.202	118.345	110.63	113.716	5.86491	7.81163	41.7924	36.0658	13.3761	11.2709
Rv0300	vapB2	vapB2; Possible antitoxin VapB2	363826	364047	+	222	73.8625	69.4404	87.4368	88.5963	13.9031	11.308	21.4409	13.5955	4.78147	5.12777
Rv0301	vapC2	vapC2; Possible toxin VapC2	364044	364469	+	426	112.326	127.245	186.654	206.91	13.3928	9.76537	45.1154	42.754	14.724	11.5796
Rv0302	NA	Probable transcriptional regulatory protein (probably TetR/AcrR-family)	364605	365237	+	633	42.1535	41.4274	312.439	263.419	2.06859	1.69964	11.0665	14.1398	21.3426	21.1807
Rv0303	NA	Probable dehydrogenase/reductase	365234	366142	+	909	28.9445	28.7566	84.0447	67.717	1.02893	0.710148	5.6316	6.52619	6.15724	5.00931
Rv0304c	PPE5	PPE5; PPE family protein PPE5	366150	372764	-	6615	1.65631	1.65916	1.01348	1.05717	0.410033	0.477082	1.96861	1.77786	0.247994	0.172088
Rv0305c	PPE6	PPE6; PPE family protein PPE6	372820	375711	-	2892	18.1181	17.2951	11.1327	10.5793	6.17712	4.88583	10.0306	10.0765	2.13552	1.74945
Rv0306	NA	Putative oxidoreductase	375914	376585	+	672	3.32741	3.11687	3.71218	3.03524	0.97427	0.640401	2.94018	2.47799	0.430798	0.376443
Rv0307c	NA	Unknown protein	376573	377055	-	483	33.332	32.6106	55.844	62.1376	17.8152	20.6413	24.1722	21.7632	3.19665	3.66623
Rv0308	NA	Probable conserved integral membrane protein	377113	377829	+	717	93.7653	97.2191	14.4604	17.6781	5.60919	3.60125	33.4436	34.4015	9.69026	8.1148
Rv0309	NA	Possible conserved exported protein	377931	378587	+	657	106.072	90.6675	16.8489	15.4118	9.11098	5.13101	39.095	36.7512	10.7221	7.70076
Rv0310c	NA	Conserved protein	378657	379148	-	492	3.33282	3.74632	1.58447	2.22091	0	0	0.730156	0.846143	0.196136	0.257083
Rv0311	NA	Unknown protein	379172	380401	+	1230	8.11997	7.01584	14.2602	16.1682	3.42183	3.55709	5.11109	4.31533	5.64871	3.90767
Rv0312	NA	Conserved hypothetical proline and threonine rich protein	380556	382418	+	1863	36.8869	32.9189	9.12203	8.87601	0.150612	0.192498	12.3409	11.8991	5.95672	4.75252
Rv0313	NA	Conserved protein	382490	382876	+	387	174.105	176.872	1617.13	1794.23	111.414	103.788	143.648	146.297	243.865	258.199
Rv0314c	NA	Possible conserved membrane protein	382879	383541	-	663	86.9001	75.5675	19.9886	26.9189	8.04104	8.54641	35.0838	32.9651	4.51201	3.81554
Rv0315	NA	Possible beta-1%2C3-glucanase precursor	383602	384486	+	885	196.147	164.249	218.188	214.916	2.74777	3.97121	41.4035	47.6278	28.3499	22.1527
Rv0316	NA	Possible muconolactone isomerase	384535	385149	+	615	47.6291	42.64	72.2516	62.6593	1.36873	0.933007	13.4349	10.1537	3.6089	6.787
Rv0317c	glpQ2	glpQ2; Possible glycerophosphoryl diester phosphodiesterase GlpQ2 (glycerophosphodiester phosphodiesterase)	385173	385943	-	771	78.1109	74.7621	49.3416	52.9101	6.42942	3.72114	35.2946	33.207	8.13544	8.53077
Rv0318c	NA	Probable conserved integral membrane protein	386305	387099	-	795	12.6567	10.5385	7.45237	6.59736	1.17648	0.4511	4.74463	5.2365	1.3352	0.954604
Rv0319	pcp	pcp; Probable pyrrolidone-carboxylate peptidase Pcp (5-oxoprolyl-peptidase) (pyroglutamyl-peptidase I) (PGP-I) (pyrase)	387148	387816	+	669	32.4206	42.8299	16.0805	20.6887	0	1.17933	7.38341	8.86742	5.19276	4.91571
Rv0320	NA	Possible conserved exported protein	387888	388550	+	663	22.7087	21.4824	5.99659	6.26276	0.282142	0	2.3028	2.0407	1.74659	0.763107
Rv0321	dcd	dcd; Probable deoxycytidine triphosphate deaminase Dcd (dCTP deaminase)	388582	389154	+	573	24.4544	25.0028	8.70709	14.1115	0.816143	1.37692	10.8147	8.3551	3.70502	2.86964
Rv0322	udgA	udgA; Probable UDP-glucose 6-dehydrogenase UdgA (UDP-GLC dehydrogenase) (UDP-GLCDH) (UDPGDH)	389260	390591	+	1332	3.18952	3.14495	13.0511	17.8833	0.280871	0.21539	2.02273	2.50031	0.941805	0.284876
Rv0323c	NA	Conserved hypothetical protein	390580	391251	-	672	9.53858	10.722	16.4728	12.4662	1.94854	2.02794	6.14765	3.87186	4.30798	1.12933
Rv0324	NA	Possible transcriptional regulatory protein (possibly ArsR-family)	391352	392032	+	681	8.75583	6.64346	48.3074	46.2106	0.824052	1.57984	2.37381	3.36221	7.08508	8.35804
Rv0325	NA	Hypothetical protein	392039	392263	+	225	11.9254	13.0327	63.0575	67.9894	2.07844	3.50655	5.98728	4.62558	14.1532	9.55664
Rv0326	NA	Hypothetical protein	392273	392728	+	456	6.04772	6.06313	52.3124	42.6531	1.43577	1.10104	2.56035	2.28236	9.31129	9.15352
Rv0327c	cyp135A1	cyp135A1; Possible cytochrome P450 135A1 Cyp135A1	392696	394045	-	1350	0.552104	0.186181	6.17871	4.20887	0.138563	0.159389	0.332627	0.308372	0.714806	0.468463
Rv0328	NA	Possible transcriptional regulatory protein (possibly TetR/AcrR-family)	394111	394713	+	603	28.0584	27.9271	153.584	138.685	1.70618	1.7842	10.2767	8.80241	52.4902	47.4057
Rv0329c	NA	Conserved hypothetical protein	394694	395320	-	627	1.30761	1.06898	2.11363	1.278	0	0	0	0.16599	0.461717	0.605191
Rv0330c	NA	Hypothetical protein	395347	396087	-	741	2.01171	1.24372	16.8325	14.1563	0	0	0	0.140453	0.260456	1.19487
Rv0331	NA	Possible dehydrogenase/reductase	396201	397367	+	1167	5.55652	4.73828	21.5764	16.7289	1.04189	1.35214	2.1548	1.33773	3.9691	3.14316
Rv0332	NA	Conserved protein	397442	398227	+	786	46.8445	43.5962	28.068	27.8964	4.75979	4.74516	16.4536	16.5515	5.40197	6.4369
Rv0333	NA	Unknown protein	398254	398628	+	375	33.9875	25.693	12.0571	13.2094	1.49648	1.91266	6.70575	8.88111	5.1466	2.02376
Rv0334	rmlA	rmlA; Alpha-D-glucose-1-phosphate thymidylyltransferase RmlA (dTDP-glucose synthase) (dTDP-glucose pyrophosphorylase)	398658	399524	+	867	41.2645	38.4602	17.4434	16.8881	4.20723	4.96366	20.6136	21.3673	5.3425	4.23076
Rv0335c	PE6	PE6; PE family protein PE6	399535	400050	-	516	1.8778	1.4613	8.30923	8.61162	0.362519	0.278004	1.04429	1.41188	1.12208	1.22563
Rv0336	NA	Conserved 13E12 repeat family protein	400192	401703	+	1512	59.1047	57.572	98.682	98.7177	3.77336	3.93728	20.017	22.0954	59.6097	50.3598
Rv0337c	aspC	aspC; Probable aspartate aminotransferase AspC (transaminase A) (ASPAT)	401873	403162	-	1290	38.7115	33.1229	19.8213	20.6114	2.24762	1.44562	16.8479	12.1825	4.03949	4.31422
Rv0338c	NA	Probable iron-sulfur-binding reductase	403193	405841	-	2649	145.635	152.129	40.3168	44.0265	2.89523	2.11195	48.3457	42.9425	30.1627	26.9777
Rv0339c	NA	Possible transcriptional regulatory protein	405950	408448	-	2499	9.574	7.40924	11.2301	11.3102	0.598831	0.574029	3.27036	3.20681	16.952	15.0324
Rv0340	NA	Conserved protein	408634	409173	+	540	15.1829	15.6702	41.7207	46.1357	3.11766	4.64884	11.6419	14.8404	3.21663	2.10808
Rv0341	iniB	iniB; Isoniazid inductible gene protein IniB	409362	410801	+	1440	174.275	158.137	25.9311	24.2819	13.4449	7.02307	543.408	397.728	77.3331	59.5534
Rv0342	iniA	iniA; Isoniazid inductible gene protein IniA	410838	412760	+	1923	38.1779	39.4291	66.4833	75.1187	4.52329	3.28226	58.7052	48.6011	53.3428	49.9889
Rv0343	iniC	iniC; Isoniazid inductible gene protein IniC	412757	414238	+	1482	18.9101	16.5075	47.7097	50.6775	1.57777	1.06474	16.059	13.343	32.9476	27.1405
Rv0344c	lpqJ	lpqJ; Probable lipoprotein LpqJ	414381	414941	-	561	3.45434	4.92832	1.94542	1.2985	0.8336	0.255704	0.960526	2.96829	0.688049	0
Rv0345	NA	Conserved hypothetical protein	415050	415460	+	411	40.2593	44.8465	81.9388	94.8236	16.3848	11.5179	23.818	26.5886	12.9135	11.3867
Rv0346c	ansP2	ansP2; Possible L-asparagine permease AnsP2 (L-asparagine transport protein)	415502	416965	-	1464	155.483	160.352	18.211	24.1327	9.64687	8.62267	62.6333	59.1468	3.95487	3.28308
Rv0347	NA	Probable conserved membrane protein	417304	418290	+	987	7.40054	8.48849	19.4297	16.3848	1.13714	1.30805	4.82258	5.06142	4.98626	4.35713
Rv0348	NA	Possible transcriptional regulatory protein	418293	418946	+	654	9.23128	7.55826	11.8006	8.9108	2.00217	1.31605	5.90488	6.0472	3.83634	4.44825
Rv0349	NA	Hypothetical protein	418949	419608	+	660	10.6155	10.79	13.347	14.0173	1.1337	1.19542	7.34802	4.25764	4.09389	4.21617
Rv0350	dnaK	dnaK; Probable chaperone protein DnaK (heat shock protein 70) (heat shock 70 kDa protein) (HSP70)	419835	421712	+	1878	270.354	291.495	1328.98	1190.9	3.78502	5.53787	95.0217	90.6089	819.983	681.524
Rv0351	grpE	grpE; Probable GrpE protein (HSP-70 cofactor)	421709	422416	+	708	276.344	296.193	910.254	834.126	3.43472	1.5196	92.2193	95.1086	662.544	516.48
Rv0352	dnaJ1	dnaJ1; Probable chaperone protein DnaJ1	422452	423639	+	1188	270.343	298.242	763.612	759.363	5.9834	4.89034	95.7057	92.1612	509.949	431.838
Rv0353	hspR	hspR; Probable heat shock protein transcriptional repressor HspR (MerR family)	423639	424019	+	381	149.068	168.222	372.796	378.378	6.38262	7.15367	61.7585	80.3103	192.998	171.966
Rv0354c	PPE7	PPE7; PPE family protein PPE7	424269	424694	-	426	4.37406	4.72008	3.11091	2.22299	1.53688	0.168368	2.74066	3.17601	2.49175	2.07839
Rv0355c	PPE8	PPE8; PPE family protein PPE8	424777	434679	-	9903	5.44912	4.87308	2.44817	2.66285	0.292783	0.282467	2.65718	2.44871	2.05607	1.852
Rv0356c	NA	Conserved protein	434830	435474	-	645	18.7202	17.0161	4.7136	4.63051	0.290015	0.333604	8.63282	9.52009	1.79533	2.15711
Rv0357c	purA	purA; Probable adenylosuccinate synthetase PurA (imp--aspartate ligase) (ADSS) (ampsase)	435471	436769	-	1299	18.5331	18.2526	7.80157	10.0941	0.50401	0.441724	8.78042	5.20778	2.22861	2.72639
Rv0358	NA	Conserved protein	436860	437507	+	648	18.8635	15.1272	9.62416	8.43123	0.288673	0.33206	4.8508	3.21221	2.53161	1.95193
Rv0359	NA	Probable conserved integral membrane protein	437518	438297	+	780	17.1046	13.2117	5.0971	4.57621	0.23982	0.091955	3.10878	3.73604	0.989732	0.486481
Rv0360c	NA	Conserved protein	438302	438739	-	438	63.473	63.6968	8.00915	10.9768	1.06769	3.60262	19.4792	14.7322	1.54222	1.44389
Rv0361	NA	Probable conserved membrane protein	438822	439649	+	828	34.1164	31.2662	29.9395	30.3524	4.51835	3.81147	22.5608	21.6196	6.52649	7.02694
Rv0362	mgtE	mgtE; Possible Mg2+ transport transmembrane protein MgtE	439871	441253	+	1383	4.14976	4.24056	4.39663	2.89698	0.40577	0.207447	2.33777	1.88134	0.8373	0.091457
Rv0363c	fba	fba; Probable fructose-bisphosphate aldolase Fba	441265	442299	-	1035	138.77	154.854	47.8279	52.7164	13.6454	12.4046	61.7818	56.9147	17.2486	11.1209
Rv0364	NA	Possible conserved transmembrane protein	442395	443078	+	684	83.9053	80.1068	21.5404	26.9444	3.41849	5.34791	37.1579	35.6048	2.1162	2.77379
Rv0365c	NA	Conserved protein	443067	444197	-	1131	25.8332	22.8158	26.8813	30.0143	3.05978	2.66353	7.14662	5.06114	7.42299	8.16393
Rv0366c	NA	Conserved hypothetical protein	444222	444815	-	594	2.76052	4.23138	9.05546	10.1788	0.314916	0	1.20955	0.876057	1.78702	0.851751
Rv0367c	NA	Hypothetical protein	444844	445233	-	390	49.116	40.6017	91.7479	102.358	5.75569	4.96557	24.6399	20.2814	7.17555	9.40529
Rv0368c	NA	Conserved hypothetical protein	445314	446525	-	1212	1.9064	2.21205	2.44416	2.16374	0.30868	0.059179	0.2964	1.37393	0.875814	0.939245
Rv0369c	NA	Possible membrane oxidoreductase	446531	447046	-	516	5.0556	5.35811	5.28769	4.65874	0.906298	0.417005	2.26263	3.22715	1.49611	2.94151
Rv0370c	NA	Possible oxidoreductase	447147	448043	-	897	3.98844	4.57669	7.99546	9.33921	0.417079	0.319844	3.00365	4.06092	1.50611	2.53816
Rv0371c	NA	Conserved hypothetical protein	448040	448633	-	594	0.878347	0.987323	2.23106	2.33009	0	0.241498	0.604775	1.05127	1.29965	0
Rv0372c	NA	Conserved hypothetical protein	448630	449385	-	756	2.85911	1.44069	3.60906	3.75792	0.742301	0.189748	2.3759	1.37666	0.510576	0.334616
Rv0373c	NA	Probable carbon monoxyde dehydrogenase (large chain)	449404	451803	-	2400	4.62732	4.88725	5.74923	5.97943	1.16912	1.10576	4.60272	4.20639	0.884573	1.37025
Rv0374c	NA	Probable carbon monoxyde dehydrogenase (small chain)	451800	452279	-	480	4.65838	5.06179	11.2061	9.86454	0.779416	0.896562	3.36784	1.95142	1.20624	1.84457
Rv0375c	NA	Probable carbon monoxyde dehydrogenase (medium chain)	452294	453154	-	861	3.89551	4.1842	9.50679	9.7297	0.543147	0.999651	3.02493	1.69229	0.560388	1.61595
Rv0376c	NA	Conserved hypothetical protein	453230	454372	-	1143	11.216	11.508	40.4442	45.0586	1.7184	2.76106	8.4859	7.19332	3.37704	4.09444
Rv0377	NA	Probable transcriptional regulatory protein (probably LysR-family)	454421	455386	+	966	10.3391	9.28013	6.29456	6.25901	3.29194	2.52448	3.53287	4.20181	0.599372	1.17843
Rv0378	NA	Conserved hypothetical glycine rich protein	455637	455858	+	222	1.67869	0.377394	6.32073	5.90642	0.842612	0	0.809092	0	1.30404	0
Rv0379	secE2	secE2; Possible protein transport protein SecE2	455977	456192	+	216	105.59	142.351	11.9099	16.8625	3.03106	3.65266	28.2733	40.9557	3.12728	3.51347
Rv0380c	NA	Possible RNA methyltransferase (RNA methylase)	456268	456819	-	552	13.3675	12.7493	13.2751	12.2729	1.18607	0.649682	2.27777	3.39377	3.32152	2.97881
Rv0381c	NA	Hypothetical protein	456915	457823	-	909	20.2529	16.7747	28.9011	35.1006	1.13183	1.34139	5.7304	3.66383	7.96195	9.74032
Rv0382c	pyrE	pyrE; Probable orotate phosphoribosyltransferase PyrE (OPRT) (oprtase)	457841	458380	-	540	79.503	73.5414	88.0611	90.3828	7.27455	6.50837	27.4417	26.2116	26.9839	18.7385
Rv0383c	NA	Possible conserved secreted protein	458461	459315	-	855	244.873	231.06	284.743	282.778	25.4883	22.8178	92.5402	90.564	76.2962	74.7075
Rv0384c	clpB	clpB; Probable endopeptidase ATP binding protein (chain B) ClpB (ClpB protein) (heat shock protein F84.1)	459456	462002	-	2547	36.5501	32.006	378.913	303.91	3.26822	2.36549	19.2171	16.7943	64.3704	54.7754
Rv0385	NA	Probable monooxygenase	462135	463307	+	1173	6.2906	5.42829	18.9406	20.9905	1.27577	0.611466	4.36413	2.83923	0.904934	2.91142
Rv0386	NA	Probable transcriptional regulatory protein (probably LuxR/UhpA-family)	463411	466668	+	3258	15.3964	16.0465	18.161	17.8425	0.832526	0.682466	3.50085	3.29029	6.01266	5.20227
Rv0387c	NA	Conserved hypothetical protein	466672	467406	-	735	9.12661	8.32114	7.0001	6.34304	0.890761	1.17102	2.19941	1.55759	4.98906	6.0231
Rv0388c	PPE9	PPE9; PPE family protein PPE9	467459	468001	-	543	7.54949	4.47451	5.3119	4.96371	1.37797	1.05672	0.992366	1.72501	5.33143	5.82343
Rv0389	purT	purT; Probable phosphoribosylglycinamide formyltransferase 2 PurT (GART 2) (gar transformylase 2) (5'-phosphoribosylglycinamide transformylase 2) (formate-dependent gar transformylase)	468335	469594	+	1260	46.7908	40.3613	51.9705	50.9343	6.68071	5.63553	16.3225	17.9241	9.19036	8.03079
Rv0390	NA	Conserved protein	469591	470013	+	423	71.01	72.4917	24.5109	23.2487	3.31666	2.20431	19.1083	19.6833	6.84389	5.08332
Rv0391	metZ	metZ; Probable O-succinylhomoserine sulfhydrylase MetZ (OSH sulfhydrylase)	470010	471230	+	1221	73.7405	67.2447	19.2814	18.6738	1.91503	1.82103	20.7422	18.5819	4.66292	4.97238
Rv0392c	ndhA	ndhA; Probable membrane NADH dehydrogenase NdhA	471227	472639	-	1413	19.728	19.804	28.1369	25.8286	1.12527	0.812172	11.6313	11.122	8.67328	8.68298
Rv0393	NA	Conserved 13E12 repeat family protein	472781	474106	+	1326	1.79871	1.39004	5.29111	5.65846	0.0705354	0.108182	0.812753	0.392442	0.218323	0.381554
Rv0394c	NA	Possible secreted protein	474122	474841	-	720	36.6459	33.3962	9.85273	9.30808	0.909319	0.796944	9.9788	7.66112	4.82494	3.86482
Rv0395	NA	Hypothetical protein	474940	475344	+	405	1.84035	1.86181	7.12188	7.37452	0.692814	0	1.33051	1.79884	0.238269	0.936926
Rv0396	NA	Hypothetical protein	475350	475742	+	393	0.568962	0.213184	3.76885	2.96573	0	0.182506	0.457044	0.529646	0.245544	0.321845
Rv0397	NA	Conserved 13E12 repeat family protein	475816	476184	+	369	0.201989	0	2.32388	1.77673	0.760406	0.194377	1.21693	1.41024	0.523029	0.342778
Rv0397A	NA	Conserved protein	476394	476642	+	249	177.505	196.499	244.825	269.734	58.2214	56.1701	318.48	309.719	115.489	106.674
Rv0398c	NA	Possible secreted protein	476679	477320	-	642	26.1217	21.4021	8.13556	11.2332	1.60254	1.45237	8.39338	11.672	5.11053	4.72841
Rv0399c	lpqK	lpqK; Possible conserved lipoprotein LpqK	477327	478556	-	1230	17.1489	11.1709	3.5492	3.49423	1.67289	1.69108	6.5714	5.41531	2.51054	1.33683
Rv0400c	fadE7	fadE7; Acyl-CoA dehydrogenase FadE7	478566	479753	-	1188	46.5524	40.2687	22.8355	23.3622	5.27484	3.98472	10.8104	10.6879	10.5596	9.9016
Rv0401	NA	Probable conserved transmembrane protein	479789	480160	+	372	31.0558	23.1975	7.75366	11.7493	2.0114	2.1209	5.55272	6.155	1.81584	1.36005
Rv0402c	mmpL1	mmpL1; Probable conserved transmembrane transport protein MmpL1	480355	483231	-	2877	5.15546	4.48465	0.785789	0.506401	0.195057	0.174513	1.59203	1.51935	0.134166	0.175857
Rv0403c	mmpS1	mmpS1; Probable conserved membrane protein MmpS1	483228	483656	-	429	11.1193	11.913	9.63089	8.32039	1.30811	1.17034	3.76822	5.33721	0.449878	1.47418
Rv0404	fadD30	fadD30; Fatty-acid-AMP ligase FadD30 (fatty-acid-AMP synthetase) (fatty-acid-AMP synthase)	483977	485734	+	1758	17.0012	18.3957	4.78909	4.51661	0.478822	0.571188	6.38575	7.40014	1.09783	0.575586
Rv0405	pks6	pks6; Probable membrane bound polyketide synthase Pks6	485731	489939	+	4209	44.0581	48.6286	23.0959	25.2511	1.04441	0.749797	8.68433	9.98967	9.95022	8.62466
Rv0406c	NA	Beta lactamase like protein	489887	490705	-	819	13.8329	14.9354	8.9473	8.00504	2.1698	2.71486	5.70217	5.21013	1.76738	1.23551
Rv0407	fgd1	fgd1; F420-dependent glucose-6-phosphate dehydrogenase Fgd1	490783	491793	+	1011	47.2565	37.7058	17.8118	19.0221	3.33044	2.12834	19.8095	16.368	8.5904	6.63077
Rv0408	pta	pta; Probable phosphate acetyltransferase Pta (phosphotransacetylase)	491786	493858	+	2073	41.8512	46.6395	12.8986	11.9828	0.992599	1.28018	16.4628	16.1159	11.9634	10.9828
Rv0409	ackA	ackA; Probable acetate kinase AckA (acetokinase)	493851	495008	+	1158	63.9783	67.1409	7.06852	8.5553	1.61537	1.17683	16.9846	15.6383	10.7499	9.61199
Rv0410c	pknG	pknG; Serine/threonine-protein kinase PknG (protein kinase G) (STPK G)	495062	497314	-	2253	27.5905	23.5391	71.9006	74.8828	3.15503	2.83334	26.588	24.021	99.5827	86.569
Rv0411c	glnH	glnH; Probable glutamine-binding lipoprotein GlnH (GLNBP)	497314	498300	-	987	22.8057	18.8444	94.858	95.5779	2.84286	2.10742	19.1993	16.9769	85.6464	69.2015
Rv0412c	NA	Possible conserved membrane protein	498300	499619	-	1320	16.0361	14.6617	88.2907	99.7767	1.98397	1.41276	15.7846	13.8767	66.8181	59.5054
Rv0413	mutT3	mutT3; Possible mutator protein MutT3 (7%2C8-dihydro-8-oxoguanine-triphosphatase) (8-oxo-dGTPase) (dGTP pyrophosphohydrolase)	499713	500366	+	654	107.584	105.944	127.9	135.89	6.00651	4.60619	34.7427	31.35	70.9724	62.6623
Rv0414c	thiE	thiE; Thiamine-phosphate pyrophosphorylase ThiE (TMP pyrophosphorylase) (TMP-PPASE) (thiamine-phosphate synthase)	500350	501018	-	669	7.46454	4.88412	3.14619	2.83108	0.279611	0.107212	2.81912	1.40012	1.29819	0.756263
Rv0415	thiO	thiO; Possible thiamine biosynthesis oxidoreductase ThiO	501148	502170	+	1023	27.4676	21.9486	67.5921	71.0656	7.13131	4.97798	25.5469	23.094	8.58396	7.7894
Rv0416	thiS	thiS; Possible protein ThiS	502167	502373	+	207	10.442	6.8806	11.6745	10.9093	4.06652	0.692994	19.5237	14.0779	8.3912	7.33246
Rv0417	thiG	thiG; Probable thiamin biosynthesis protein ThiG (thiazole biosynthesis protein)	502366	503124	+	759	18.0689	15.1226	13.2494	12.3809	3.69684	4.53596	26.8599	25.6418	6.10269	7.49911
Rv0418	lpqL	lpqL; Probable lipoprotein aminopeptidase LpqL	503496	504998	+	1503	82.6172	74.3051	19.1388	20.7439	0.995661	0.429491	27.2475	25.6207	8.66756	7.40564
Rv0419	lpqM	lpqM; Possible lipoprotein peptidase LpqM	505086	506582	+	1497	116.456	123.349	170.909	187.443	17.7438	14.4696	60.5927	57.2867	64.397	63.7917
Rv0420c	NA	Possible transmembrane protein	506561	506971	-	411	27.9276	25.6848	48.5563	47.3232	1.13783	0.872566	15.733	13.1677	6.33934	5.53949
Rv0421c	NA	Conserved hypothetical protein	507132	507761	-	630	39.8698	29.257	6.80566	7.28458	1.33614	1.02464	7.12771	5.61677	3.52297	2.40924
Rv0422c	thiD	thiD; Probable phosphomethylpyrimidine kinase ThiD (HMP-phosphate kinase) (HMP-P kinase)	507758	508555	-	798	43.2447	39.4759	14.751	17.3442	1.99249	1.61786	17.3316	13.1725	8.46481	5.54759
Rv0423c	thiC	thiC; Probable thiamine biosynthesis protein ThiC	508582	510225	-	1644	124.813	109.364	39.6417	39.2588	11.4352	11.2561	49.0017	42.7317	18.6071	17.5417
Rv0424c	NA	Hypothetical protein	510377	510652	-	276	153.119	182.437	25.9852	28.241	11.8607	6.23695	35.7935	36.9544	15.3839	24.7471
Rv0425c	ctpH	ctpH; Possible metal cation transporting P-type ATPase CtpH	510702	515321	-	4620	124.191	103.802	70.7001	73.2558	5.7697	4.57984	28.2452	26.0189	32.2289	28.3907
Rv0426c	NA	Possible transmembrane protein	515373	515816	-	444	229.813	220.587	126.766	131.582	73.7286	55.7322	130.264	127.985	26.0808	15.0984
Rv0427c	xthA	xthA; Probable exodeoxyribonuclease III protein XthA (exonuclease III) (EXO III) (AP endonuclease VI)	516017	516892	-	876	17.2722	17.7892	5.51741	5.15575	0.640616	0.163756	5.94627	3.20781	1.21174	1.73267
Rv0428c	NA	GCN5-related N-acetyltransferase	516895	517803	-	909	15.7432	15.2078	2.31552	2.40415	0	0.157811	2.7664	2.86236	0.424637	0.139147
Rv0429c	def	def; Probable polypeptide deformylase Def (PDF) (formylmethionine deformylase)	517803	518396	-	594	27.7307	22.2853	3.67468	4.29226	0	0	5.89656	5.78197	0	1.06469
Rv0430	NA	Conserved hypothetical protein	518733	519041	+	309	270.156	331.601	64.0801	60.8227	8.77789	9.05266	108.12	118.895	19.9868	21.2855
Rv0431	NA	Putative tuberculin related peptide	519073	519567	+	495	114.737	107.816	28.6625	35.9078	3.59004	3.62247	23.4048	26.492	6.04336	6.38813
Rv0432	sodC	sodC; Periplasmic superoxide dismutase [Cu-Zn] SodC	519600	520322	+	723	79.6885	71.7298	13.4778	16.2215	2.58727	2.1825	17.2662	12.0918	2.93634	3.84878
Rv0433	NA	Conserved hypothetical protein	520324	521454	+	1131	89.4276	89.3372	15.5084	19.709	2.89438	3.93187	27.8718	31.3791	2.30369	3.35504
Rv0434	NA	Conserved hypothetical protein	521514	522167	+	654	143.826	137.842	17.9989	23.1681	6.72157	2.74178	36.1159	37.238	4.5741	3.86804
Rv0435c	NA	Putative conserved ATPase	522347	524533	-	2187	83.429	82.1724	28.516	30.8104	1.92448	1.73819	19.2595	18.2739	19.6351	18.6807
Rv0436c	pssA	pssA; Probable CDP-diacylglycerol--serine O-phosphatidyltransferase PssA (PS synthase) (phosphatidylserine synthase)	524530	525390	-	861	74.6206	64.4173	20.1001	24.8742	1.8467	2.99895	20.4444	19.8239	15.0184	11.1648
Rv0437c	psd	psd; Possible phosphatidylserine decarboxylase Psd (PS decarboxylase)	525387	526082	-	696	45.2987	28.529	16.5768	22.712	1.07506	0.618318	9.03253	8.52343	6.65509	5.08848
Rv0438c	moeA2	moeA2; Probable molybdopterin biosynthesis protein MoeA2	526143	527360	-	1218	27.6596	22.9745	15.1687	16.806	0.844687	0.4711	5.30892	3.24702	3.40677	4.05001
Rv0439c	NA	Probable dehydrogenase/reductase	527379	528314	-	936	18.8724	17.6335	13.7422	17.0441	0	0.229888	4.89345	4.78125	1.13407	1.75674
Rv0440	groEL2	groEL2; 60 kDa chaperonin 2 GroEL2 (protein CPN60-2) (GroEL protein 2) (65 kDa antigen) (heat shock protein 65) (cell wall protein A) (antigen A)	528608	530230	+	1623	1960.16	1905.86	2146.5	2129.76	13.8307	12.2414	510.745	532.818	668.06	554.258
Rv0441c	NA	Hypothetical protein	530296	530724	-	429	43.956	33.0048	75.5934	75.3929	6.10452	7.3564	19.6785	14.7986	33.066	25.0611
Rv0442c	PPE10	PPE10; PPE family protein PPE10	530751	532214	-	1464	9.72404	11.1594	38.2324	37.6171	0.830525	1.2738	6.2572	5.6161	20.8949	19.1801
Rv0443	NA	Conserved protein	532396	532911	+	516	155.135	179.578	169.962	187.762	11.0568	8.61811	48.9077	52.4412	53.1118	55.8887
Rv0444c	rskA	rskA; Anti-sigma factor RskA (regulator of sigma K)	533091	533789	-	699	111.961	92.0516	16.0595	13.9647	1.87327	3.07832	27.6237	26.0561	5.93627	3.79998
Rv0445c	sigK	sigK; Alternative RNA polymerase sigma factor SigK	533833	534396	-	564	34.2275	36.6915	14.7895	16.6615	0.994999	0.635859	14.172	12.5481	2.56646	2.69117
Rv0446c	NA	Possible conserved transmembrane protein	534445	535215	-	771	67.6703	75.5228	11.1221	12.3772	3.03275	1.76754	15.4924	14.5787	3.25418	3.28106
Rv0447c	ufaA1	ufaA1; Probable cyclopropane-fatty-acyl-phospholipid synthase UfaA1 (cyclopropane fatty acid synthase) (CFA synthase)	535224	536507	-	1284	17.1242	15.6601	3.03566	3.57421	2.03959	1.61996	5.17592	5.59284	0.751549	0.295526
Rv0448c	NA	Conserved hypothetical protein	536504	537169	-	666	0.895304	0.377394	0.468202	1.20316	0.280871	0	0.134849	0	0.289786	0.569752
Rv0449c	NA	Conserved hypothetical protein	537229	538548	-	1320	10.6719	8.12426	7.79557	9.82315	2.33825	1.52144	2.65345	2.36535	0.877262	1.7248
Rv0450c	mmpL4	mmpL4; Probable conserved transmembrane transport protein MmpL4	538588	541491	-	2904	46.6608	46.5933	22.3881	27.4175	4.18695	4.07528	25.081	24.2269	7.64281	4.7911
Rv0451c	mmpS4	mmpS4; Probable conserved membrane protein MmpS4	541488	541910	-	423	79.8201	103.786	103.388	130.881	23.4378	21.704	69.8516	79.4714	24.8661	26.0146
Rv0452	NA	Possible transcriptional regulatory protein	542142	542852	+	711	32.3924	29.1055	100.213	94.7713	1.44702	1.00879	21.9786	22.396	19.6798	19.5687
Rv0453	PPE11	PPE11; PPE family protein PPE11	543174	544730	+	1557	5.84017	6.13428	13.1178	12.7258	0.360424	0.598859	3.86462	2.87428	1.85932	1.7872
Rv0454	NA	Conserved hypothetical protein	544835	545185	+	351	3.18521	0.71608	4.21982	5.60353	0.532934	0.204345	0.511733	1.48256	0.549851	0.720712
Rv0455c	NA	Conserved protein	545375	545821	-	447	58.36	57.1663	16.9166	18.5781	11.5082	11.553	53.0416	50.7572	6.04467	7.923
Rv0456A	mazF1	mazE1; Possible antitoxin MazE1	545889	546803	-	915	7.7385	7.14202	3.06711	2.14955	0.613311	0.39194	1.76674	1.8199	0.31639	0.27647
Rv0456B	mazE1	echA2; enoyl-CoA hydratase EchA2 (enoyl hydrase) (unsaturated acyl-CoA hydratase) (crotonase)	547076	547357	-	282	5.2861	7.13033	24.8795	20.4072	1.99	0.763031	4.14014	4.79781	2.39536	3.1397
Rv0456c	echA2	mazF1; Possible toxin MazF1	547344	547517	-	174	4.28356	0.963004	3.58417	5.02385	0	0	1.03229	1.19627	0.554591	0.726925
Rv0457c	NA	Probable peptidase	547586	549607	-	2022	6.34018	5.3451	4.31802	4.4673	0.60133	0.532084	3.10912	3.13977	0.906764	0.938316
Rv0458	NA	Probable aldehyde dehydrogenase	549675	551198	+	1524	63.2365	59.3177	22.6604	23.5172	35.1044	29.603	61.2282	53.1987	7.72497	3.73479
Rv0459	NA	Conserved hypothetical protein	551198	551689	+	492	98.6212	84.2922	18.5382	19.8401	47.9056	40.9648	108.428	93.7103	7.84543	5.65583
Rv0460	NA	Conserved hydrophobic protein	551749	551988	+	240	120.186	131.956	41.2516	36.7264	10.1324	5.97708	66.6085	50.3032	12.8665	15.8106
Rv0461	NA	Probable transmembrane protein	552026	552550	+	525	70.5589	67.5039	15.4427	21.6456	4.98826	3.55209	33.0156	32.7095	6.06564	4.0957
Rv0462	lpdC	lpdC; Dihydrolipoamide dehydrogenase LpdC (lipoamide reductase (NADH)) (lipoyl dehydrogenase) (dihydrolipoyl dehydrogenase) (diaphorase)	552614	554008	+	1395	217.832	216.871	61.3587	76.1879	2.0114	1.49106	58.5208	51.4782	35.625	32.8226
Rv0463	NA	Probable conserved membrane protein	554016	554309	+	294	99.6322	101.45	31.5535	36.6707	1.90877	1.46377	20.4667	23.0099	18.3807	16.7786
Rv0464c	NA	Conserved protein	554313	554885	-	573	33.82	33.922	23.4003	23.2649	4.08071	3.63006	12.5388	13.8041	3.53661	4.85632
Rv0465c	NA	Probable transcriptional regulatory protein	554882	556306	-	1425	11.2455	11.0533	70.6251	78.0601	4.79136	5.43599	4.15958	3.79784	7.38131	5.85825
Rv0466	NA	Conserved protein	556458	557252	+	795	103.973	133.629	29.2211	36.0106	4.35297	4.9621	64.8433	62.969	14.6872	12.7281
Rv0467	icl1	icl1; Isocitrate lyase Icl (isocitrase) (isocitratase)	557527	558813	+	1287	19.98	18.0973	69.4151	69.3366	159.517	120.6	18.0735	20.3784	20.8443	14.7418
Rv0468	fadB2	fadB2; 3-hydroxybutyryl-CoA dehydrogenase FadB2 (beta-hydroxybutyryl-CoA dehydrogenase) (BHBD)	558895	559755	+	861	58.8654	68.8934	36.5785	43.1491	61.0497	55.314	22.6348	27.0766	4.25895	3.96643
Rv0469	umaA	umaA; Possible mycolic acid synthase UmaA	559888	560748	+	861	120.588	133.019	32.8663	34.2655	30.3076	30.9892	53.3014	51.2521	12.5527	7.93286
Rv0470A	NA	pcaA; Mycolic acid synthase PcaA (cyclopropane synthase)	560848	561711	-	864	89.4581	87.6601	59.0081	66.1008	9.30969	8.46753	44.2809	49.5082	17.6468	13.3219
Rv0470c	pcaA	Hypothetical protein	561854	562294	-	441	11.6618	12.1587	15.2022	19.822	7.6351	7.15623	8.7569	9.67596	1.75055	2.86814
Rv0471c	NA	Hypothetical protein	562225	562713	-	489	9.60254	7.53861	20.565	25.4737	3.63409	1.9068	7.89733	5.32084	2.17073	2.32794
Rv0472c	NA	Probable transcriptional regulatory protein (possibly TetR-family)	562723	563427	-	705	80.1373	89.3668	118.647	130.399	7.69466	6.30772	27.516	27.4582	28.6075	23.8617
Rv0473	NA	Possible conserved transmembrane protein	563564	564934	+	1371	43.0025	41.0046	62.0916	66.4698	7.0949	6.38252	18.6693	14.651	23.2273	20.1121
Rv0474	NA	Probable transcriptional regulatory protein	565021	565443	+	423	38.7647	43.9704	59.5265	72.8458	12.1611	15.5997	36.7305	35.43	41.9759	32.8921
Rv0475	hbhA	hbhA; Iron-regulated heparin binding hemagglutinin HbhA (adhesin)	565797	566396	+	600	257.763	235.426	89.2593	81.8301	33.8267	36.5797	117.051	99.7391	108.24	94.6529
Rv0476	NA	Possible conserved transmembrane protein	566508	566771	+	264	237.154	251.027	566.655	610.912	38.6165	43.4697	143.218	128.518	144.748	145.17
Rv0477	NA	Possible conserved secreted protein	566776	567222	+	447	114.552	109.647	458.142	514.647	19.0408	17.9713	55.8545	52.1542	152.628	147.424
Rv0478	deoC	deoC; Probable deoxyribose-phosphate aldolase DeoC (phosphodeoxyriboaldolase) (deoxyriboaldolase)	567222	567896	+	675	66.6941	51.0136	241.605	233.97	3.7412	3.08152	16.2322	19.2732	68.4784	59.5885
Rv0479c	NA	Probable conserved membrane protein	567921	568967	-	1047	63.571	61.7758	13.2532	16.072	12.8637	12.879	37.399	34.0954	4.42402	2.89937
Rv0480c	NA	Possible amidohydrolase	568964	569806	-	843	19.9818	17.8893	12.2066	14.5173	0.99854	0.765747	6.28558	8.39518	2.51836	0.900249
Rv0481c	NA	Hypothetical protein	569988	570512	-	525	39.6095	42.1301	22.4215	24.0044	3.56305	4.09857	13.6852	15.0662	6.24945	4.33663
Rv0482	murB	murB; Probable UDP-N-acetylenolpyruvoylglucosamine reductase MurB (UDP-N-acetylmuramate dehydrogenase)	570539	571648	+	1110	15.914	14.8693	18.1194	21.0006	0.0842612	0.516936	4.36909	5.25066	3.04276	3.41851
Rv0483	lprQ	lprQ; Probable conserved lipoprotein LprQ	571710	573065	+	1356	101.303	78.7767	152.979	175.292	2.27617	2.27446	33.0492	32.3893	21.3493	19.8682
Rv0484c	NA	Probable short-chain type oxidoreductase	573046	573801	-	756	30.5629	24.1592	19.4889	20.4277	1.36089	1.32824	8.43446	7.2963	2.68052	1.50577
Rv0485	NA	Possible transcriptional regulatory protein	573984	575300	+	1317	79.8538	74.8116	196.991	211.513	5.68139	5.33716	29.1863	27.1845	438.604	384.161
Rv0486	mshA	mshA; Glycosyltransferase MshA	575348	576790	+	1443	117.664	98.4707	167.256	170.529	4.08343	3.13144	31.4923	29.7153	269.234	245.782
Rv0487	NA	Conserved hypothetical protein	576787	577338	+	552	106.94	128.859	116.227	131.967	14.7411	14.4229	57.7577	64.8587	110.135	109.529
Rv0488	NA	Probable conserved integral membrane protein	577664	578269	+	606	5.04273	5.66838	36.5337	38.4664	0.15434	0.946864	1.6302	2.57613	23.7266	13.9843
Rv0489	gpm1	gpm1; Probable phosphoglycerate mutase 1 Gpm1 (phosphoglyceromutase) (PGAM) (BPG-dependent PGAM)	578426	579175	+	750	45.2173	39.6565	21.9315	21.9509	1.12236	1.4345	7.18473	6.3833	8.36323	7.75775
Rv0490	senX3	senX3; Putative two component sensor histidine kinase SenX3	579349	580581	+	1233	176.633	175.513	271.233	301.013	13.5023	12.8558	59.7999	58.5794	128.352	122.074
Rv0491	regX3	regX3; Two component sensory transduction protein RegX3 (transcriptional regulatory protein) (probably LuxR-family)	580809	581492	+	684	185.463	206.024	246.518	242.18	14.0842	10.8007	68.276	65.1233	226.01	196.2
Rv0492A	NA	Probable oxidoreductase GMC-type	581489	583378	-	1890	15.2617	14.8945	14.2713	13.9525	0.593841	0.379497	6.0348	5.12118	4.23778	4.55078
Rv0492c	NA	Hypothetical protein	583375	583704	-	330	8.13098	8.37814	5.43328	5.29788	0.850272	1.08674	4.89868	2.52304	2.33937	0.383288
Rv0493c	NA	Conserved protein	583701	584690	-	990	12.347	8.37814	17.7959	17.0709	1.32265	1.59389	2.35862	2.94355	5.1661	4.47169
Rv0494	NA	Probable transcriptional regulatory protein (probably GntR-family)	584695	585423	+	729	1.53362	1.60897	39.6729	32.9755	0.128299	0.196776	1.10876	0.856589	1.05897	1.21453
Rv0495c	NA	Conserved hypothetical protein	585424	586314	-	891	100.717	104.938	69.119	78.9776	4.61876	4.42746	17.5385	17.9884	34.3324	27.9658
Rv0496	NA	Conserved hypothetical protein	586394	587380	+	987	115.69	115.868	147.46	168.128	7.10714	7.19429	44.4951	40.2805	49.3738	53.8234
Rv0497	NA	Probable conserved transmembrane protein	587377	588309	+	933	76.1317	75.7894	56.6495	51.9212	2.40591	1.99877	24.6422	21.1944	20.5823	19.1151
Rv0498	NA	Conserved hypothetical protein	588325	589167	+	843	39.6984	41.3441	34.0305	38.108	1.10949	0.85083	12.6777	13.3335	20.7192	20.8558
Rv0499	NA	Conserved hypothetical protein	589183	590058	+	876	57.347	45.6207	14.7724	14.4694	0.427077	1.06441	6.66392	6.41562	7.82125	5.63118
Rv0500	proC	proC; Probable pyrroline-5-carboxylate reductase ProC (P5CR) (P5C reductase)	590083	590970	+	888	68.4907	65.5721	13.256	16.1606	1.15859	0.969256	17.8	17.9319	3.91211	1.56682
Rv0500A	NA	Conserved protein	591111	591347	+	237	503.812	600.256	225.315	264.028	92.346	83.2251	264.122	262.604	62.7039	59.2398
Rv0500B	NA	Conserved hypothetical protein	591475	591576	+	102	1665.32	2119.18	528.876	667.039	154.966	130.793	920.104	1022.39	176.915	226.929
Rv0501	galE2	galE2; Possible UDP-glucose 4-epimerase GalE2 (galactowaldenase) (UDP-galactose 4-epimerase) (uridine diphosphate galactose 4-epimerase) (uridine diphospho-galactose 4-epimerase)	591654	592784	+	1131	127.189	130.82	97.0483	107.369	14.1411	13.0005	72.4191	77.9416	14.0781	11.7426
Rv0502	NA	Conserved protein	592791	593867	+	1077	273.291	282.539	229.09	251.342	111.941	110.218	353.233	325.369	49.1006	43.571
Rv0503c	cmaA2	cmaA2; Cyclopropane-fatty-acyl-phospholipid synthase 2 CmaA2 (cyclopropane fatty acid synthase) (CFA synthase) (cyclopropane mycolic acid synthase 2) (mycolic acid trans-cyclopropane synthetase)	593871	594779	-	909	63.3826	74.9332	15.9513	14.3448	7.71699	5.44447	39.9152	33.8904	11.2529	8.62714
Rv0504c	NA	Conserved protein	594802	595302	-	501	68.732	70.0687	20.228	20.5015	5.78728	5.01072	25.2756	23.8896	23.6913	19.4398
Rv0505c	serB1	serB1; Possible phosphoserine phosphatase SerB1 (PSP) (O-phosphoserine phosphohydrolase) (pspase)	595464	596585	-	1122	86.6906	82.2133	22.3723	21.7499	8.58608	8.56608	26.1743	20.407	35.2625	33.3686
Rv0506	mmpS2	mmpS2; Probable conserved membrane protein MmpS2	596759	597202	+	444	143.025	167.563	67.4211	63.0018	22.5399	22.9391	77.6728	59.3043	14.3444	13.3892
Rv0507	mmpL2	mmpL2; Probable conserved transmembrane transport protein MmpL2	597199	600105	+	2907	34.0493	39.1671	11.1825	12.0783	2.6061	2.7634	15.3235	16.3972	5.51043	5.96094
Rv0508	NA	Conserved hypothetical protein	600098	600391	+	294	26.3658	21.3728	6.36373	9.911	0.636258	1.46377	6.10947	8.84996	3.28227	3.87199
Rv0509	hemA	hemA; Probable glutamyl-tRNA reductase HemA (GLUTR)	600441	601847	+	1407	315.141	316.488	108.65	113.437	25.7257	20.9007	142.214	134.033	71.2596	58.1633
Rv0510	hemC	hemC; Probable porphobilinogen deaminase HemC (PBG) (hydroxymethylbilane synthase) (HMBS) (pre-uroporphyrinogen synthase)	601857	602786	+	930	199.479	161.617	55.3234	51.3837	9.75527	8.32935	61.3213	55.2831	61.8423	45.2898
Rv0511	hemD	hemD; Probable uroporphyrin-III C-methyltransferase HemD (uroporphyrinogen III methylase) (urogen III methylase) (SUMT) (urogen III methylase) (UROM)	602819	604516	+	1698	205.649	183.352	101.278	92.8806	9.80467	7.22318	63.8925	58.2897	137.531	110.842
Rv0512	hemB	hemB; Probable delta-aminolevulinic acid dehydratase HemB (porphobilinogen synthase) (ALAD) (ALADH)	604602	605591	+	990	139.356	128.465	51.9705	51.2864	4.15689	4.63676	37.9194	37.32	88.506	77.2964
Rv0513	NA	Possible conserved transmembrane protein	605604	606152	+	549	249.669	273.625	100.817	98.5873	8.51821	6.79362	61.0179	57.251	145.539	117.039
Rv0514	NA	Possible transmembrane protein	606149	606448	+	300	125.714	113.384	46.2537	38.1227	2.8059	2.39083	21.2548	30.8757	60.1509	37.9455
Rv0515	NA	Conserved 13E12 repeat family protein	606551	608062	+	1512	66.006	64.8862	99.3007	102.283	3.15478	4.03216	25.8973	23.1967	66.1834	48.7703
Rv0516c	NA	Possible anti-anti-sigma factor	608059	608535	-	477	555.333	523.414	10.296	6.10866	310.982	303.44	142.716	136.586	3.23686	3.71235
Rv0517	NA	Possible membrane acyltransferase	608746	610056	+	1311	72.7716	77.0712	40.9104	47.2303	3.42444	2.68079	19.7977	19.6084	8.17038	6.75358
Rv0518	NA	Possible exported protein	610188	610883	+	696	36.6245	36.9553	11.4245	13.3969	0.940675	2.57633	15.0972	13.7571	2.9116	1.09039
Rv0519c	NA	Possible conserved membrane protein	611172	612074	-	903	26.4955	24.9581	3.36686	3.46885	0.517884	0.317718	7.45923	9.45093	2.35102	3.22166
Rv0520	NA	Possible methyltransferase/methylase (fragment)	612255	612605	+	351	3.82226	5.48995	31.0934	36.5267	1.86527	1.63476	5.11733	3.85465	14.846	10.8107
Rv0521	NA	Possible methyltransferase/methylase (fragment)	612598	612903	+	306	0.974301	2.19036	12.4831	14.5216	0.305653	0.234395	1.76096	1.02035	4.09962	10.7471
Rv0522	gabP	gabP; Probable GABA permease GabP (4-amino butyrate transport carrier) (GAMA-aminobutyrate permease)	613038	614342	+	1305	36.1533	41.2166	43.1893	44.489	9.74718	8.46409	21.1963	20.0973	7.61638	6.78464
Rv0523c	NA	Conserved protein	614326	614721	-	396	27.1033	20.5222	5.1183	5.88653	0.70856	0.724494	5.21619	7.35888	2.68052	3.51347
Rv0524	hemL	hemL; Probable glutamate-1-semialdehyde 2%2C1-aminomutase HemL (GSA) (glutamate-1-semialdehyde aminotransferase) (GSA-at)	614835	616223	+	1389	155.722	148.804	67.4045	74.2618	1.27939	1.03276	19.4619	17.758	32.2358	27.5918
Rv0525	NA	Conserved protein	616223	616831	+	609	90.4444	81.7178	27.7773	25.5977	0.614318	0.353325	10.4704	10.0829	17.43	17.8616
Rv0526	NA	Possible thioredoxin protein (thiol-disulfide interchange protein)	616846	617496	+	651	99.3787	85.197	16.2857	17.6799	0.143671	0	6.89778	7.67377	21.4936	15.3492
Rv0527	ccdA	ccdA; Possible cytochrome C-type biogenesis protein CcdA	617493	618272	+	780	289.823	277.875	31.682	34.2749	0.599551	0.643685	26.2519	19.8811	44.5379	37.9455
Rv0528	NA	Probable conserved transmembrane protein	618305	619894	+	1590	102.473	83.0964	11.963	11.2705	0.352943	0.18044	8.52905	6.34926	17.297	16.7851
Rv0529	ccsA	ccsA; Possible cytochrome C-type biogenesis protein CcsA	619891	620865	+	975	126.364	129.926	16.0709	17.5577	0.191856	1.17702	21.1857	16.1184	15.8357	11.5458
Rv0530	NA	Conserved protein	620907	622124	+	1218	131.138	115.698	66.4992	66.4464	6.29676	4.65211	53.974	45.3728	17.5885	13.8116
Rv0530A	NA	Conserved protein	622121	622282	-	162	60.7314	76.0238	637.119	715.418	87.1791	73.4959	74.2866	94.4389	33.3576	26.5462
Rv0531	NA	Possible conserved membrane protein	622329	622646	+	318	109.926	88.2603	45.8419	49.7093	9.70594	5.8643	45.4694	37.9647	9.71057	15.9101
Rv0532	PE_PGRS6	PE_PGRS6; PE-PGRS family protein PE_PGRS6	622793	624577	+	1785	58.7086	63.9742	18.9539	17.3034	2.4103	2.37074	16.2009	16.2673	11.4069	10.4164
Rv0533c	fabH	fabH; 3-oxoacyl-[acyl-carrier-protein] synthase III FabH (beta-ketoacyl-ACP synthase III) (KAS III)	624473	625480	-	1008	49.5415	44.3842	17.3235	21.9694	1.76297	0.99618	15.8592	15.5907	4.11652	4.89376
Rv0534c	menA	menA; 1%2C4-dihydroxy-2-naphthoate octaprenyltransferase MenA (DHNA-octaprenyltransferase)	625562	626440	-	879	51.9788	52.7089	23.3246	21.0499	1.70248	2.36635	16.5519	17.7603	3.29348	2.87793
Rv0535	pnp	pnp; Probable 5'-methylthioadenosine phosphorylase Pnp (MTA phosphorylase)	626457	627251	+	795	9.84412	8.85237	3.53007	4.12335	0.941182	0.36088	2.93715	2.22551	1.09244	0.318201
Rv0536	galE3	galE3; Probable UDP-glucose 4-epimerase GalE3 (galactowaldenase) (UDP-galactose 4-epimerase) (uridine diphosphate galactose 4-epimerase) (uridine diphospho-galactose 4-epimerase)	627248	628288	+	1041	9.09301	8.12865	2.69587	3.56882	0.628924	0.689	4.14106	3.99906	0.741586	0.72902
Rv0537c	NA	Probable integral membrane protein	628298	629731	-	1434	123.444	105.808	71.1604	66.9531	3.00026	2.40083	26.805	26.2003	15.6121	12.966
Rv0538	NA	Possible conserved membrane protein	630040	631686	+	1647	29.9584	27.5202	27.9732	30.4741	3.12334	2.30809	9.21539	7.45654	11.4838	7.98691
Rv0539	NA	Probable dolichyl-phosphate sugar synthase (dolichol-phosphate sugar synthetase) (dolichol-phosphate sugar transferase) (sugar phosphoryldolichol synthase)	631743	632375	+	633	41.6825	39.1774	9.97537	12.3136	2.65962	1.01979	8.51272	6.0834	8.68947	5.99455
Rv0540	NA	Conserved hypothetical protein	632372	633034	+	663	10.0053	7.20292	4.46805	5.16403	0.423212	0.324547	2.84463	4.39535	1.01884	2.09854
Rv0541c	NA	Probable conserved integral membrane protein	633055	634404	-	1350	69.5099	57.5299	30.7781	33.2932	0.762096	0.531296	10.7771	7.86348	8.43471	7.5891
Rv0542c	menE	menE; Possible O-succinylbenzoic acid--CoA ligase MenE (OSB-CoA synthetase) (O-succinylbenzoate-CoA synthase)	634416	635504	-	1089	48.6627	29.9274	29.0634	34.182	1.28829	0.461042	6.43261	5.63862	6.29148	4.06517
Rv0543c	NA	Conserved protein	635573	635875	-	303	184.982	193.554	240.299	254.84	26.8551	19.8841	111.446	93.0841	47.7717	45.5012
Rv0544c	NA	Possible conserved transmembrane protein	635935	636213	-	279	49.6893	35.1341	8.10292	9.13837	0	1.79955	16.0948	12.31	0.691748	1.36005
Rv0545c	pitA	pitA; Probable low-affinity inorganic phosphate transporter integral membrane protein PitA	636210	637463	-	1254	616.837	583.998	127.44	140.87	9.77067	10.4098	155.555	142.336	30.7811	28.2423
Rv0546c	NA	Conserved protein	637583	637969	-	387	43.9115	35.2878	8.46031	15.0586	0.725038	0	7.65815	5.10965	1.24675	2.28784
Rv0547c	NA	Possible oxidoreductase	638032	638916	-	885	27.287	22.9097	28.804	35.0648	0.634101	0.405226	5.47988	5.99757	3.16211	3.00134
Rv0548c	menB	menB; Naphthoate synthase MenB (dihydroxynaphthoic acid synthetase) (DHNA synthetase)	639012	639956	-	945	100.089	92.9131	105.673	107.611	3.85997	3.87087	26.42	23.5684	4.6973	5.22002
Rv0549c	vapC3	vapC3; Possible toxin VapC3	640228	640641	-	414	26.645	20.6418	262.865	276.427	3.8406	2.42548	16.0528	16.089	11.1883	12.5263
Rv0550c	vapB3	vapB3; Possible antitoxin VapB3	640638	640904	-	267	28.1945	21.6514	149.78	142.145	1.7515	2.95496	10.0909	10.9143	8.67405	6.15845
Rv0551c	fadD8	fadD8; Probable fatty-acid-CoA ligase FadD8 (fatty-acid-CoA synthetase) (fatty-acid-CoA synthase)	641096	642811	-	1716	10.9456	12.4012	9.63089	9.63637	0.763065	0.459775	5.96634	5.03396	0.955991	0.95822
Rv0552	NA	Conserved protein	642889	644493	+	1605	11.006	9.97025	14.2312	17.1562	1.10721	0.938457	4.47647	4.08521	1.44297	1.1033
Rv0553	menC	menC; Probable muconate cycloisomerase MenC (cis%2Ccis-muconate lactonizing enzyme) (MLE)	644490	645470	+	981	12.2324	7.43015	20.661	20.3463	1.23944	0.877369	4.11969	3.81929	1.57389	1.93402
Rv0554	bpoC	bpoC; Possible peroxidase BpoC (non-haem peroxidase)	645467	646255	+	789	25.8838	22.9363	8.99109	12.5564	0.47417	0.0909061	6.94342	7.12304	3.79146	2.08404
Rv0555	menD	menD; Probable bifunctional menaquinone biosynthesis protein MenD : 2-succinyl-6-hydroxy-2%2C4-cyclohexadiene-1-carboxylate synthase (SHCHC synthase) + 2-oxoglutarate decarboxylase (alpha-ketoglutarate decarboxylase) (KDC)	646298	647962	+	1665	71.8481	63.3518	33.4297	36.1385	1.5167	1.3785	15.2649	14.8769	7.65036	8.20443
Rv0556	NA	Probable conserved transmembrane protein	647959	648474	+	516	52.8672	55.5295	14.5034	14.1174	1.8126	1.11201	19.1454	17.1442	7.29352	5.14765
Rv0557	mgtA	mgtA; Mannosyltransferase MgtA	648536	649672	+	1137	46.215	41.4117	28.8649	29.023	1.97425	1.8294	10.1894	7.68896	6.5351	5.006
Rv0558	menH	menH; Probable ubiquinone/menaquinone biosynthesis methyltransferase MenH (2-heptaprenyl-1%2C4-naphthoquinone methyltransferase)	649689	650393	+	705	74.534	60.8455	38.2591	44.4308	3.98	4.0695	15.1593	16.3864	8.6233	7.17645
Rv0559c	NA	Possible conserved secreted protein	650407	650745	-	339	92.1232	76.3671	66.6878	83.8049	12.1396	11.8484	38.6789	34.3848	7.11643	7.46224
Rv0560c	NA	Possible benzoquinone methyltransferase (methylase)	650779	651504	-	726	23.2021	16.8486	25.341	27.4928	0.901804	0.889152	6.1852	4.58735	3.05713	4.35554
Rv0561c	NA	Possible oxidoreductase	651529	652755	-	1227	23.2653	22.3963	35.007	31.9406	2.05812	0.876833	7.31941	7.12498	4.71877	4.84498
Rv0562	grcC1	grcC1; Probable polyprenyl-diphosphate synthase GrcC1 (polyprenyl pyrophosphate synthetase)	652771	653778	+	1008	134.28	140.467	128.147	147.571	5.75283	5.12321	43.2117	35.2081	16.0831	14.0539
Rv0563	htpX	htpX; Probable protease transmembrane protein heat shock protein HtpX	653879	654739	+	861	55.1431	46.0262	630.708	631.754	20.9655	18.7434	28.1632	23.8129	46.2881	44.5121
Rv0564c	gpdA1	gpdA1; Probable glycerol-3-phosphate dehydrogenase [NAD(P)+] GpdA1 (NAD(P)H-dependent glycerol-3-phosphate dehydrogenase) (NAD(P)H-dependent dihydroxyacetone-phosphate reductase)	654924	655949	-	1026	12.7129	13.147	7.14214	5.82199	1.8232	1.67778	9.36606	5.68054	1.88107	0.739678
Rv0565c	NA	Probable monooxygenase	656010	657470	-	1461	8.06049	8.25771	2.08095	2.49301	0.512142	0.147279	4.79474	3.34808	0.264199	0.259723
Rv0566c	NA	Conserved protein	657548	658039	-	492	38.176	35.9306	6.02097	4.73794	0.950507	0.728912	10.7698	11.846	2.15749	2.31375
Rv0567	NA	Probable methyltransferase/methylase	658321	659340	+	1020	37.7054	34.7446	27.2845	30.1382	2.10901	0.98446	21.2196	21.4273	5.39258	6.94427
Rv0568	cyp135B1	cyp135B1; Possible cytochrome P450 135B1 Cyp135B1	659450	660868	+	1419	72.2754	63.4117	74.22	75.926	5.66848	6.57099	24.9364	22.8834	10.2007	10.0724
Rv0569	NA	Conserved protein	661003	661269	+	267	159.676	177.29	731.966	546.207	686.236	508.522	154.727	217.116	384.55	322.134
Rv0570	nrdZ	nrdZ; Probable ribonucleoside-diphosphate reductase (large subunit) NrdZ (ribonucleotide reductase)	661295	663373	+	2079	13.5875	15.8375	136.301	117.626	25.2832	15.1799	6.47974	7.65924	74.1727	57.7365
Rv0571c	NA	Conserved protein	663487	664818	-	1332	11.2473	12.0766	87.7294	83.4008	8.42612	7.43096	11.3273	14.0643	21.2993	20.9859
Rv0572c	NA	Hypothetical protein	665042	665383	-	342	30.2931	36.7462	64.0513	55.3799	6.29002	3.35555	7.3528	10.0424	34.9879	21.8205
Rv0573c	pncB2	pncB2; Nicotinic acid phosphoribosyltransferase PncB2	665851	667242	-	1392	1.87406	1.80563	12.7686	12.5596	0.335955	0.515265	2.38717	1.1215	2.01039	1.45385
Rv0574c	NA	Conserved hypothetical protein	667252	668394	-	1143	8.47719	8.35615	62.6783	52.1329	2.53668	1.88254	3.14293	3.73324	10.1311	8.85284
Rv0575c	NA	Possible oxidoreductase	668579	669745	-	1167	2.74633	2.01018	55.5109	52.7461	1.84335	1.65945	4.92527	5.61847	2.97683	3.5767
Rv0576	NA	Probable transcriptional regulatory protein (possibly ArsR-family)	669848	671152	+	1305	57.3426	52.0664	23.8347	22.8864	4.3719	3.62747	14.7961	10.3677	23.3668	21.2262
Rv0577	TB27.3	TB27.3; Conserved protein TB27.3	671166	671951	+	786	178.18	167.563	32.1344	32.6231	15.3503	14.3267	64.4432	52.9646	72.19	65.1736
Rv0578c	PE_PGRS7	PE_PGRS7; PE-PGRS family protein PE_PGRS7	671996	675916	-	3921	107.952	109.294	45.0716	41.4112	10.5433	8.96333	42.6027	37.0542	140.724	110.388
Rv0579	NA	Conserved hypothetical protein	676238	676996	+	759	26.1213	21.9664	24.3419	30.6164	7.5169	6.23695	15.1457	15.9061	6.86553	5.16605
Rv0580c	NA	Conserved protein	677125	677616	-	492	166.187	125.331	27.4113	34.9423	23.9528	22.1589	46.1824	46.9609	13.7295	10.2833
Rv0581	vapB26	vapB26; Possible antitoxin VapB26	677710	677925	+	216	114.562	145.066	171.069	133.213	6.06213	5.97708	25.3628	25.5371	26.3585	25.1799
Rv0582	vapC26	vapC26; Possible toxin VapC26. Contains PIN domain.	677922	678329	+	408	24.2966	21.356	40.3153	29.4597	1.60468	3.16434	3.96217	5.35683	6.62247	4.34017
Rv0583c	lpqN	lpqN; Probable conserved lipoprotein LpqN	678389	679075	-	687	28.8589	20.1222	3.06376	4.66553	0.952998	0.939628	7.84359	8.4836	1.5451	1.10467
Rv0584	NA	Possible conserved exported protein	679229	681862	+	2634	8.48907	7.15672	9.4707	9.62428	0.319578	0.599069	2.79588	2.37074	1.68525	1.48862
Rv0585c	NA	Probable conserved integral membrane protein	681885	684272	-	2388	8.83297	8.35007	2.77481	3.17252	0.822499	0.54064	3.76085	3.57378	3.71771	3.54878
Rv0586	mce2R	mce2R; Probable transcriptional regulatory protein Mce2R (GntR-family)	684410	685132	+	723	37.1124	42.0645	424.821	421.055	8.27928	6.64671	28.9426	25.767	113.049	92.0209
Rv0587	yrbE2A	yrbE2A; Conserved hypothetical integral membrane protein YrbE2A	685129	685926	+	798	34.0914	31.4968	86.1616	68.3728	3.04734	3.23571	15.3058	15.7809	98.1918	79.8853
Rv0588	yrbE2B	yrbE2B; Conserved hypothetical integral membrane protein YrbE2B	685928	686815	+	888	61.3563	68.6856	100.517	90.4831	8.32079	7.0271	34.4875	33.9886	194.519	163.804
Rv0589	mce2A	mce2A; Mce-family protein Mce2A	686821	688035	+	1215	59.0751	65.1633	55.6276	50.7223	6.46627	5.96232	35.628	33.2356	211.186	192.07
Rv0590	mce2B	mce2B; Mce-family protein Mce2B	688032	688859	+	828	39.1574	40.5753	23.7256	24.3699	3.61468	2.8586	17.3544	13.5751	77.8517	60.0345
Rv0590A	NA	Mce-family related protein	688808	689062	+	255	6.72268	7.88531	6.41988	8.85577	0	0.562548	2.81754	2.44884	26.1114	24.305
Rv0591	mce2C	mce2C; Mce-family protein Mce2C	689059	690504	+	1446	2.68034	1.68026	5.60677	4.13095	0.0646818	0.0992046	0.745304	1.00765	29.8973	26.0668
Rv0592	mce2D	mce2D; Mce-family protein Mce2D	690501	692027	+	1527	5.12513	4.38933	5.00305	2.91002	0.122502	0.187885	1.29391	1.56761	20.096	21.1222
Rv0593	lprL	lprL; Possible Mce-family lipoprotein LprL (Mce-family lipoprotein Mce2E)	692024	693232	+	1209	3.39071	3.18771	3.15949	1.68708	0.0773614	0.177977	1.03997	0.774756	14.846	13.3913
Rv0594	mce2F	mce2F; Mce-family protein Mce2F	693237	694787	+	1551	8.50582	10.1013	8.8963	10.3327	0.482424	0.462443	2.8952	2.75119	22.7093	19.3275
Rv0595c	vapC4	vapC4; Possible toxin VapC4	694839	695231	-	393	7.0172	7.03508	17.6541	16.6823	1.42794	0.182506	1.82818	2.11859	2.2099	0.64369
Rv0596c	vapB4	vapB4; Possible antitoxin VapB4	695228	695485	-	258	5.77783	7.14415	11.1797	15.2468	0	0.556007	1.39239	2.82375	2.24416	2.94151
Rv0597c	NA	Conserved hypothetical protein	695668	696903	-	1236	70.0113	59.1757	12.0466	10.0192	1.0594	0.638329	7.70208	6.39947	18.4253	14.4291
Rv0598c	vapC27	vapC27; Possible toxin VapC27. Contains PIN domain.	697154	697567	-	414	35.4667	34.6054	23.5373	23.93	2.25918	1.55924	6.29098	5.78197	5.36105	3.36071
Rv0599c	vapB27	vapB27; Possible antitoxin VapB27	697564	697800	-	237	47.1734	45.249	26.3142	28.5851	2.36785	3.32901	7.95777	9.22188	2.03584	1.06738
Rv0600c	NA	Two component sensor kinase [second part]	697904	698410	-	507	0.29402	0.660997	0	0.28736	0	0	0.354277	0.410554	0	0
Rv0601c	NA	Two component sensor kinase [first part]	698524	698994	-	471	1.26597	0.711519	0	0.154662	0	0.304564	1.14407	0.662902	0	0
Rv0602c	tcrA	tcrA; Two component DNA binding transcriptional regulatory protein TcrA	699038	699799	-	762	1.66283	1.64924	2.4553	1.72077	0.368228	0.188254	1.06074	0.819492	0.253278	0
Rv0603	NA	Possible exported protein	699856	700167	+	312	5.97228	6.17619	3.99773	2.56828	0.599551	0.689663	4.0299	1.3343	0.309291	1.2162
Rv0604	lpqO	lpqO; Probable conserved lipoprotein LpqO	700239	701189	+	951	12.3831	10.2194	5.00031	5.05555	0.98349	0.527944	3.49415	2.51707	1.52206	1.19702
Rv0605	NA	Possible resolvase	701406	702014	+	609	92.6474	102.354	92.5484	104.065	4.30023	5.6532	23.8901	30.0777	27.2542	21.1847
Rv0606	NA	Possible transposase (fragment)	702016	702759	+	744	35.063	26.5758	27.033	26.0443	2.0114	2.2173	8.5705	6.29489	7.39306	5.27021
Rv0607	NA	Hypothetical protein	702813	703199	+	387	4.62226	3.03085	9.26605	7.90575	0.241679	0.926679	0.46413	2.68929	0.997404	1.30734
Rv0608	vapB28	vapB28; Possible antitoxin VapB28	703244	703489	+	246	74.837	65.0498	82.3922	70.773	2.66142	5.24817	9.12695	12.2691	21.5749	24.68
Rv0609	vapC28	vapC28; Possible toxin VapC28. Contains PIN domain.	703486	703887	+	402	27.6258	21.8832	50.807	49.1075	1.86129	2.85472	6.92558	6.73125	8.88173	13.8441
Rv0609A	NA	Conserved hypothetical protein	703830	704057	+	228	45.7665	50.7098	256.433	215.981	7.38394	5.34791	19.695	20.0848	33.8592	44.3807
Rv0610c	NA	Hypothetical protein	704752	705909	-	1158	16.7348	16.2064	17.5703	23.1496	2.8269	2.22979	11.5558	8.98752	1.33332	0.109227
Rv0611c	NA	Hypothetical protein	705961	706344	-	384	25.6211	26.618	26.7973	32.6289	5.35849	6.16386	20.8151	15.4487	1.50779	2.30572
Rv0612	NA	Conserved hypothetical protein	706324	706929	+	606	10.4544	12.1663	180.482	156.871	7.87133	4.73432	9.3366	7.90012	18.7902	15.8628
Rv0613c	NA	Unknown protein	706948	709515	-	2568	104.922	90.0454	13.9337	15.7719	0.291371	0.279303	26.579	24.9652	10.4089	8.02845
Rv0614	NA	Conserved hypothetical protein	709356	710348	+	993	0.900713	0.84372	3.37573	3.66797	0.0941893	0	0.271327	0	0.194358	0.254753
Rv0615	NA	Probable integral membrane protein	710345	710587	+	243	103.059	82.4023	461.96	459.258	33.486	35.4197	74.2866	92.5116	90.145	62.4617
Rv0616A	vapB29	Hypothetical protein	710584	710850	-	267	2.23323	1.25515	5.54741	3.27397	0	0	1.00909	1.55918	0.361419	0.473727
Rv0616c	NA	vapB29; Possible antitoxin VapB29	710782	711009	+	228	22.2294	27.9271	188.051	201.604	1.64088	1.8875	12.6048	10.9553	38.0916	26.0737
Rv0617	vapC29	vapC29; Possible toxin VapC29. Contains PIN domain.	711006	711407	+	402	46.9082	40.6402	142.337	136.45	3.25726	3.74682	12.9575	13.4625	25.445	20.7662
Rv0618	galTa	galTa; Probable galactose-1-phosphate uridylyltransferase GalTa [first part]	711536	712231	+	696	14.3499	11.7968	28.7854	30.4571	0.268764	0.103053	2.32265	2.09347	4.29808	3.27116
Rv0619	galTb	galTb; Probable galactose-1-phosphate uridylyltransferase GalTb [second part]	712174	712719	+	546	0.955564	0.767229	9.56599	11.3405	0	0.131364	0.164486	0.571844	1.06043	0
Rv0620	galK	galK; Probable galactokinase GalK (galactose kinase)	712716	713807	+	1092	0.136509	0	4.783	4.86973	0	0.0656822	0	0	0.353476	1.04246
Rv0621	NA	Possible membrane protein	714202	715266	+	1065	15.3967	16.5989	18.5191	16.9632	6.23533	4.37758	16.7812	16.3198	3.80559	3.0879
Rv0622	NA	Possible membrane protein	715370	716317	+	948	6.36841	4.50723	8.7988	7.60732	4.14373	4.0856	17.0524	18.0046	1.2215	1.06738
Rv0623	vapB30	vapB30; Possible antitoxin VapB30	716410	716664	+	255	66.6422	64.3967	122.283	115.696	7.70247	10.1259	18.6662	18.7744	16.2724	15.3766
Rv0624	vapC30	vapC30; Possible toxin VapC30. Contains PIN domain.	716664	717059	+	396	11.4813	12.271	43.7024	41.9415	0.236187	0.362247	5.89656	4.99352	3.89894	4.15229
Rv0625c	NA	Probable conserved transmembrane protein	717153	717893	-	741	22.4306	20.5779	22.1979	23.8887	0.883549	0.774358	4.6056	7.16309	2.08365	1.87765
Rv0626	vapB5	vapB5; Possible antitoxin VapB5	718025	718285	+	261	152.78	123.586	120.966	123.643	3.94187	6.04578	30.9687	23.5267	22.1836	14.5385
Rv0627	vapC5	vapC5; Possible toxin VapC5	718282	718689	+	408	39.2765	34.9089	52.9258	54.0987	1.60468	0.878982	8.5847	11.2238	6.62247	6.20024
Rv0628c	NA	Conserved hypothetical protein	718761	719912	-	1152	83.8508	68.7269	337.943	350.065	23.6261	21.1688	53.4801	43.7262	64.5001	65.3286
Rv0629c	recD	recD; Probable exonuclease V (alpha chain) RecD (exodeoxyribonuclease V alpha chain) (exodeoxyribonuclease V polypeptide)	720005	721732	-	1728	33.4713	30.6423	29.3236	29.8044	0.324757	0.207537	8.10777	8.79342	11.7831	9.95484
Rv0630c	recB	recB; Probable exonuclease V (beta chain) RecB (exodeoxyribonuclease V beta chain)(exodeoxyribonuclease V polypeptide) (chi-specific endonuclease)	721729	725013	-	3285	13.9765	11.6809	1.30519	1.55227	0.113887	0.0436681	3.11666	2.50288	1.58628	1.0396
Rv0631c	recC	recC; Probable exonuclease V (gamma chain) RecC (exodeoxyribonuclease V gamma chain)(exodeoxyribonuclease V polypeptide)	725013	728306	-	3294	7.9874	6.20603	2.55592	2.91914	0.14197	0.0653233	1.79945	1.89573	1.46477	0.921566
Rv0632c	echA3	echA3; Probable enoyl-CoA hydratase EchA3 (enoyl hydrase) (unsaturated acyl-CoA hydratase) (crotonase)	728583	729278	-	696	220.604	207.648	75.7156	81.4282	11.2881	9.37783	53.421	49.9443	21.9063	17.0827
Rv0633c	NA	Possible exported protein	729327	730166	-	840	38.2431	40.3946	60.4157	70.3309	1.55883	2.64699	12.0815	13.2572	17.8063	18.521
Rv0634A	NA	rpmG2; 50S ribosomal protein L33 RpmG2	730320	731033	-	714	47.4972	47.4057	37.2309	47.9517	3.14386	2.21001	14.2135	17.3459	15.5425	13.6405
Rv0634B	rpmG2	Possible glyoxalase II (hydroxyacylglutathione hydrolase) (GLX II)	731113	731364	+	252	771.072	981.439	95.2792	119.675	24.8671	28.1777	218.108	212.694	29.1028	24.5943
Rv0634c	NA	Unknown protein	731712	731879	+	168	131.322	138.638	63.571	78.4827	10.5778	8.96562	83.3942	57.6132	8.04157	6.77598
Rv0635	hadA	hadA; (3R)-hydroxyacyl-ACP dehydratase subunit HadA	731930	732406	+	477	177.663	198.651	114.074	123.7	8.82358	8.87164	143.657	132.44	11.9359	11.9325
Rv0636	hadB	hadB; (3R)-hydroxyacyl-ACP dehydratase subunit HadB	732393	732821	+	429	439.56	447.029	90.8575	113.429	17.0054	18.5582	201.39	185.589	14.621	17.6902
Rv0637	hadC	hadC; (3R)-hydroxyacyl-ACP dehydratase subunit HadC	732825	733325	+	501	284.449	263.05	46.6801	66.012	12.508	14.4595	140.54	138.56	9.05278	4.79684
Rv0638	secE1	secE1; Probable preprotein translocase SecE1	733737	734222	+	486	273.445	256.861	954.877	971.727	37.9123	33.7963	130.648	134.913	70.6864	57.7771
Rv0639	nusG	nusG; Probable transcription antitermination protein NusG	734254	734970	+	717	408.95	462.375	957.213	1018.83	44.7431	43.9153	200.411	211.49	95.8259	73.386
Rv0640	rplK	rplK; 50S ribosomal protein L11 RplK	735022	735450	+	429	262.867	251.735	226.417	225.33	18.3136	15.716	95.4615	86.1231	41.3888	29.7785
Rv0641	rplA	rplA; 50S ribosomal protein L1 RplA	735517	736224	+	708	576.375	592.031	376.896	426.58	28.5346	23.4018	181.775	178.016	146.656	137.919
Rv0642c	mmaA4	mmaA4; Methoxy mycolic acid synthase 4 MmaA4 (methyl mycolic acid synthase 4) (MMA4) (hydroxy mycolic acid synthase)	736298	737203	-	906	146.765	150.64	29.5991	32.2419	10.4266	9.57916	81.5816	79.2628	10.225	8.93492
Rv0643c	mmaA3	mmaA3; Methoxy mycolic acid synthase 3 MmaA3 (methyl mycolic acid synthase 3) (MMA3) (hydroxy mycolic acid synthase)	737268	738149	-	882	47.7457	43.8855	11.3133	11.8932	4.24172	2.92755	33.0929	33.6298	1.96936	2.86814
Rv0644c	mmaA2	mmaA2; Methoxy mycolic acid synthase 2 MmaA2 (methyl mycolic acid synthase 2) (MMA2) (hydroxy mycolic acid synthase)	738297	739160	-	864	45.7211	47.7088	20.3912	24.6192	2.70631	3.81869	41.8902	46.4967	3.79741	4.53823
Rv0645c	mmaA1	mmaA1; Methoxy mycolic acid synthase 1 MmaA1 (methyl mycolic acid synthase 1) (MMA1) (hydroxy mycolic acid synthase)	739327	740187	-	861	32.8954	30.5544	20.3717	20.9823	2.49848	2.66573	29.2062	21.3953	11.2078	12.1931
Rv0646c	lipG	lipG; Probable lipase/esterase LipG	740234	741139	-	906	42.6144	39.3939	3.18362	4.02019	1.23881	1.10833	13.1839	12.2915	1.70417	1.39608
Rv0647c	NA	Conserved protein	741151	742617	-	1467	56.091	55.9685	7.22698	7.24982	1.08385	1.61344	17.7537	16.672	3.61788	2.24172
Rv0648	NA	Alpha-mannosidase	742719	746366	+	3648	2.22703	2.34257	5.74838	4.2733	0.230748	0.216276	0.837037	0.855884	4.41757	4.95816
Rv0649	fabD2	fabD2; Possible malonyl CoA-acyl carrier protein transacylase FabD2 (MCT)	746363	747037	+	675	2.09799	2.11005	4.04215	3.02175	0	0.106259	0.399152	0	4.57476	1.87385
Rv0650	NA	Possible sugar kinase	747037	747945	+	909	4.67375	4.05542	3.51615	2.64457	0.30868	0.157811	0.3952	1.25944	2.65398	3.33954
Rv0651	rplJ	rplJ; 50S ribosomal protein L10 RplJ	748276	748812	+	537	35.3933	24.1827	10.5973	13.1584	3.48342	2.53775	21.407	15.1171	4.4925	4.47526
Rv0652	rplL	rplL; 50S ribosomal protein L7/L12 RplL (SA1)	748849	749241	+	393	243.895	219.58	17.6541	18.7212	9.99557	7.84777	110.148	81.8304	28.4831	25.4257
Rv0653c	NA	Possible transcriptional regulatory protein (probably TetR-family)	749234	749929	-	696	4.28356	3.73164	27.1053	21.8747	0.67191	0.309159	1.67747	1.79441	4.29808	5.27021
Rv0654	NA	Probable dioxygenase	750000	751505	+	1506	9.84878	7.95534	111.188	82.6167	1.80104	2.61944	10.2571	7.25626	11.726	11.0023
Rv0655	mkl	mkl; Possible ribonucleotide-transport ATP-binding protein ABC transporter Mkl	751517	752596	+	1080	661.006	669.708	188.898	204.845	94.0495	85.4722	331.047	304.325	44.7647	39.8194
Rv0656c	vapC6	vapC6; Possible toxin VapC6	752984	753367	-	384	16.8866	13.7454	67.1962	75.1223	5.35849	2.80176	7.95185	7.31781	7.53897	4.94082
Rv0657c	vapB6	vapB6; Possible antitoxin VapB6	753462	753617	-	156	16.2446	18.26	21.9875	24.7489	4.19686	1.8391	4.6056	6.67151	5.56724	2.4324
Rv0658c	NA	Probable conserved integral membrane protein	753693	754409	-	717	43.764	47.3242	77.0859	81.6849	1.56535	2.10073	13.152	13.4993	15.8813	13.0542
Rv0659c	mazF2	mazF2; Toxin MazF2	754685	754993	-	309	304.166	279.271	267.169	270.166	13.9236	14.8556	72.3705	73.4255	52.7777	61.4005
Rv0660c	mazE2	mazE2; Possible antitoxin MazE2	754980	755225	-	246	148.462	118.861	42.4637	55.6708	4.56244	4.9566	18.984	12.6921	12.5527	13.8825
Rv0661c	vapC7	vapC7; Possible toxin VapC7	755335	755772	-	438	2.7227	1.72154	1.06789	1.33052	0	0.327511	0.205044	0.712846	0.220317	0
Rv0662c	vapB7	vapB7; Possible antitoxin VapB7	755769	756023	-	255	2.04603	1.64277	1.83425	1.71402	0.366784	0	0.704386	1.22442	0	0.49602
Rv0663	atsD	atsD; Possible arylsulfatase AtsD (aryl-sulfate sulphohydrolase) (arylsulphatase)	756137	758500	+	2364	42.7845	38.3821	41.6159	47.2389	2.92776	2.27554	19.755	18.7107	17.6751	15.4093
Rv0664	vapB8	vapB8; Possible antitoxin VapB8	758532	758804	+	273	40.1337	38.3614	23.4153	25.0824	1.3704	2.10183	28.2915	34.3106	12.0182	15.7527
Rv0665	vapC8	vapC8; Possible toxin VapC8	758801	759139	+	339	8.79457	7.66142	5.05907	6.66142	0.2759	0.423156	6.88802	5.83314	2.56192	2.23867
Rv0666	NA	Possible membrane protein	759136	759309	+	174	14.9925	16.8526	14.3367	18.4208	1.07506	0	6.19373	9.57016	7.20968	2.18078
Rv0667	rpoB	rpoB; DNA-directed RNA polymerase (beta chain) RpoB (transcriptase beta chain) (RNA polymerase beta subunit)	759807	763325	+	3519	544.571	568.28	1005.07	1020.73	152.534	137.722	218.104	206.465	135.658	107.399
Rv0668	rpoC	rpoC; DNA-directed RNA polymerase (beta' chain) RpoC (transcriptase beta' chain) (RNA polymerase beta' subunit).	763370	767320	+	3951	423.68	421.918	118.956	128.25	32.2893	28.6646	114.745	104.576	72.2947	55.0631
Rv0669c	NA	Possible hydrolase	767684	769597	-	1914	21.3789	21.9302	3.95073	5.17609	0.293197	0.187369	5.44298	5.92698	1.21002	1.38777
Rv0670	end	end; Probable endonuclease IV End (endodeoxyribonuclease IV) (apurinase)	769792	770550	+	759	67.4636	50.3351	250.506	253.089	8.8724	7.74894	17.1572	14.672	99.2959	93.4889
Rv0671	lpqP	lpqP; Possible conserved lipoprotein LpqP	770582	771424	+	843	28.116	32.5982	152.86	161.419	6.43504	6.21106	15.8737	14.6916	98.3304	93.0257
Rv0672	fadE8	fadE8; Probable acyl-CoA dehydrogenase FadE8	771484	773112	+	1629	83.9137	81.2613	80.5399	85.0986	4.93774	4.31494	25.3605	20.1251	86.0729	69.493
Rv0673	echA4	echA4; Possible enoyl-CoA hydratase EchA4 (enoyl hydrase) (unsaturated acyl-CoA hydratase) (crotonase)	773123	774061	+	939	40.5611	33.0129	20.5059	19.2394	1.19527	0.840228	11.1903	8.09107	31.4469	26.9404
Rv0674	NA	Conserved hypothetical protein	774064	774786	+	723	34.6382	39.7469	30.406	31.0325	1.03491	1.48807	13.7881	12.5236	50.3182	42.1617
Rv0675	echA5	echA5; Probable enoyl-CoA hydratase EchA5 (enoyl hydrase) (unsaturated acyl-CoA hydratase) (crotonase)	774783	775574	+	792	55.2418	58.1815	37.6983	41.2057	3.18852	3.53191	25.7408	24.1792	50.6863	44.0781
Rv0676c	mmpL5	mmpL5; Probable conserved transmembrane transport protein MmpL5	775586	778480	-	2895	61.3264	55.3912	814.967	832.279	25.1352	24.4286	89.1577	76.5378	597.293	499.561
Rv0677c	mmpS5	mmpS5; Possible conserved membrane protein MmpS5	778477	778905	-	429	150.979	201.739	5637.16	6278.67	148.035	139.27	297.689	271.955	2837.61	2681.84
Rv0678	NA	Conserved protein	778990	779487	+	498	147.422	142.832	7605.69	7866.76	217.673	213.735	208.833	191.223	1861.57	1735.74
Rv0679c	NA	Conserved threonine rich protein	779543	780040	-	498	28.736	24.3942	19.5672	20.0399	9.76618	3.16857	17.3126	14.6291	11.2388	8.38154
Rv0680c	NA	Probable conserved transmembrane protein	780042	780416	-	375	50.0869	41.1087	27.2325	32.8292	9.72711	5.16419	22.9911	23.3129	8.23457	8.43233
Rv0681	NA	Probable transcriptional regulatory protein (possibly TetR-family)	780721	781311	+	591	149.951	176.494	1498.44	1428.2	9.17891	6.31082	58.809	53.1824	226.307	191.761
Rv0682	rpsL	rpsL; 30S ribosomal protein S12 RpsL	781560	781934	+	375	963.775	978.343	2390.23	2429.94	118.222	108.831	526.162	486.796	406.067	338.98
Rv0683	rpsG	rpsG; 30S ribosomal protein S7 RpsG	781934	782404	+	471	429.006	435.45	716.001	732.325	25.6165	29.695	174.661	171.029	116.167	101.242
Rv0684	fusA1	fusA1; Probable elongation factor G FusA1 (EF-G)	782485	784590	+	2106	385.659	420.856	392.555	419.953	21.495	20.5366	154.288	151.468	81.2405	62.8221
Rv0685	tuf	tuf; Probable iron-regulated elongation factor TU Tuf (EF-TU)	784821	786011	+	1191	883.457	901.898	183.795	200.433	29.8416	31.3759	273.349	258.048	126.721	101.422
Rv0686	NA	Probable membrane protein	786149	786946	+	798	101.527	106.039	96.6143	104.431	16.8776	16.1786	51.7697	46.5601	55.1422	52.4643
Rv0687	NA	Probable short-chain type dehydrogenase/reductase	787099	787926	+	828	28.4454	32.6828	367.465	360.534	6.66457	6.84332	49.7855	44.9988	138.571	122.513
Rv0688	NA	Putative ferredoxin reductase	787940	789160	+	1221	60.0057	60.383	108.666	105.54	2.37463	2.4672	25.5232	26.509	87.252	79.4545
Rv0689c	NA	Hypothetical protein	789157	789411	-	255	0.876871	0.328554	4.89134	2.28536	0	0	0	1.63256	0.378427	0
Rv0690c	NA	Conserved hypothetical protein	790024	791073	-	1050	33.5048	30.2411	66.0767	73.3315	2.49413	1.70774	10.606	9.91196	10.7527	10.962
Rv0691A	NA	Probable transcriptional regulatory protein	791070	791666	-	597	49.19	71.7124	157.217	178.881	16.1367	11.5337	31.892	33.8202	28.4486	30.0852
Rv0691c	NA	Mycofactocin precursor protein	791658	791846	+	189	55.6047	58.9573	17.736	14.6463	3.95894	4.93346	12.8299	26.4319	7.14806	4.68463
Rv0692	NA	Conserved hypothetical protein	791831	792160	+	330	277.583	343.758	67.0891	68.2102	35.428	33.2543	81.9168	84.522	19.8846	14.1817
Rv0693	pqqE	pqqE; Probable coenzyme PQQ synthesis protein E PqqE (coenzyme PQQ synthesis protein III)	792157	793332	+	1176	149.258	136.572	17.434	20.1937	6.12398	6.16005	24.7433	26.2844	7.63128	4.73243
Rv0694	lldD1	lldD1; Possible L-lactate dehydrogenase (cytochrome) LldD1	793335	794525	+	1191	284.181	259.152	21.0107	24.5878	7.77453	7.04603	40.3425	44.5664	12.1535	9.77046
Rv0695	NA	Conserved hypothetical protein	794715	795470	+	756	193.532	205.021	55.4764	52.4182	9.40248	8.25406	227.136	211.593	23.4865	18.2366
Rv0696	NA	Probable membrane sugar transferase	795519	796931	+	1413	77.6989	83.9	9.43413	11.4965	1.91958	1.92891	113.135	112.546	8.19523	6.98219
Rv0697	NA	Probable dehydrogenase	796933	798372	+	1440	32.3498	33.2798	6.22563	5.36226	1.49388	0.846753	44.468	44.8103	3.55169	2.72294
Rv0698	NA	Conserved hypothetical protein	798833	799444	+	612	12.6659	12.8684	7.77009	8.92718	0.45848	0.351593	2.78819	3.06105	0.630711	1.6534
Rv0699	NA	Hypothetical protein	799629	799850	+	222	7.72199	5.6609	9.83225	12.7972	0.421306	0	1.21364	4.21928	0.434679	1.1395
Rv0700	rpsJ	rpsJ; 30S ribosomal protein S10 RpsJ (transcription antitermination factor NusE)	800487	800792	+	306	1349.16	1629.9	863.117	970.325	134.487	115.088	995.532	975.453	194.259	148.806
Rv0701	rplC	rplC; 50S ribosomal protein L3 RplC	800809	801462	+	654	970.766	851.265	331.371	389.402	45.7639	35.8625	477.06	463.088	77.9073	51.445
Rv0702	rplD	rplD; 50S ribosomal protein L4 RplD	801462	802133	+	672	878.326	924.961	279.109	356.316	41.3369	33.3009	405.077	375.725	74.2409	61.9249
Rv0703	rplW	rplW; 50S ribosomal protein L23 RplW	802133	802435	+	303	360.125	375.219	83.6159	100.013	15.434	13.9662	167.762	159.72	26.7522	26.7163
Rv0704	rplB	rplB; 50S ribosomal protein L2 RplB	802528	803370	+	843	639.507	677.904	74.1643	105.855	15.5328	17.2718	212.538	200.744	29.419	24.4568
Rv0705	rpsS	rpsS; 30S ribosomal protein S19 RpsS	803411	803692	+	282	676.357	729.67	39.2543	56.3134	17.5783	13.2259	212.421	194.127	35.5882	30.9485
Rv0706	rplV	rplV; 50S ribosomal protein L22 RplV	803689	804282	+	594	364.64	306.775	16.7985	22.6877	4.88119	4.82996	79.528	73.9392	19.4947	16.1833
Rv0707	rpsC	rpsC; 30S ribosomal protein S3 RpsC	804282	805106	+	825	612.986	597.742	20.5992	30.1096	9.18294	8.86781	177.332	154.536	42.3425	36.949
Rv0708	rplP	rplP; 50S ribosomal protein L16 RplP	805110	805526	+	417	370.168	357.025	7.29082	9.25858	5.60731	3.09604	92.3936	88.8511	27.0752	17.896
Rv0709	rpmC	rpmC; 50S ribosomal protein L29 RpmC	805526	805759	+	234	675.265	761.551	9.66118	18.6784	7.19461	8.58247	222.604	204.148	53.1981	31.8915
Rv0710	rpsQ	rpsQ; 30S ribosomal protein S17 RpsQ	805756	806166	+	411	433.24	419.111	5.87987	6.91238	3.64107	5.06088	132.201	125.6	27.4705	22.4657
Rv0711	atsA	atsA; Possible arylsulfatase AtsA (aryl-sulfate sulphohydrolase) (arylsulphatase)	806335	808698	+	2364	20.7144	20.8745	40.5277	54.4803	17.8831	16.5356	29.5945	24.5661	4.8576	5.40397
Rv0712	NA	Conserved protein	808746	809645	+	900	34.6997	36.1191	47.3797	59.167	6.75494	4.70197	28.8387	26.7127	28.9496	23.8916
Rv0713	NA	Probable conserved transmembrane protein	809946	810887	+	942	80.943	84.8487	24.4129	30.1591	5.06372	4.49233	39.6609	44.0829	5.22446	4.431
Rv0714	rplN	rplN; 50S ribosomal protein L14 RplN	811373	811741	+	369	146.644	149.172	149.362	189.32	21.5448	13.0232	95.8938	84.8963	44.719	32.5639
Rv0715	rplX	rplX; 50S ribosomal protein L24 RplX	811742	812059	+	318	536.036	639.426	278.238	316.123	57.6474	60.673	270.275	284.408	83.7537	88.3008
Rv0716	rplE	rplE; 50S ribosomal protein L5 RplE	812059	812622	+	564	253.997	234.558	78.2321	91.4448	14.925	15.2606	88.5353	77.6876	22.0715	14.3529
Rv0717	rpsN1	rpsN1; 30S ribosomal protein S14 RpsN1	812627	812812	+	186	106.191	79.7274	17.1838	17.624	5.53134	4.62741	26.5565	35.2514	7.26335	4.08016
Rv0718	rpsH	rpsH; 30S ribosomal protein S8 RpsH	812976	813374	+	399	424.227	464.892	58.2226	70.4724	15.0023	18.1559	131.675	138.246	24.1852	13.9482
Rv0719	rplF	rplF; 50S ribosomal protein L6 RplF	813398	813937	+	540	599.999	592.986	75.7903	95.509	19.2256	15.0091	173.964	185.216	54.8614	46.1436
Rv0720	rplR	rplR; 50S ribosomal protein L18 RplR	813940	814308	+	369	248.851	230.91	40.1398	35.9294	6.33672	7.19193	63.2802	51.8967	30.8587	27.765
Rv0721	rpsE	rpsE; 30S ribosomal protein S5 RpsE	814328	814990	+	663	934.205	931.199	85.9512	100.973	19.3267	18.1746	234.208	237.192	110.617	93.2898
Rv0722	rpmD	rpmD; 50S ribosomal protein L30 RpmD	814993	815190	+	198	269.151	228.495	19.6858	22.0745	5.66848	5.43371	66.6765	63.6017	44.8378	30.663
Rv0723	rplO	rplO; 50S ribosomal protein L15 RplO	815190	815630	+	441	668.271	550.183	37.8288	40.6351	6.78675	6.83095	139.092	136.171	92.5601	79.7343
Rv0724	sppA	sppA; Possible protease IV SppA (endopeptidase IV) (signal peptide peptidase)	815663	817534	+	1872	235.427	211.87	267.765	293.64	41.9186	37.0119	101.947	98.7939	83.3024	66.756
Rv0724A	NA	Conserved hypothetical protein	817531	817866	-	336	0	0	0.232011	0.216803	0	0	0	0.309749	0	0
Rv0725c	NA	Conserved hypothetical protein	817539	818444	-	906	3.04388	2.31185	6.2812	8.5228	0.103234	0.158333	0.892144	0.804116	3.83439	2.23373
Rv0726c	NA	Possible S-adenosylmethionine-dependent methyltransferase	818537	819640	-	1104	20.6589	24.8916	15.9583	16.8918	2.96517	2.79363	11.9583	12.8209	11.7127	13.7484
Rv0727c	fucA	fucA; Possible L-fuculose phosphate aldolase FucA (L-fuculose-1-phosphate aldolase)	819843	820499	-	657	3.97061	4.33572	3.085	1.55227	0.427077	0.10917	1.64035	0.950462	0.73439	1.54015
Rv0728c	serA2	serA2; Possible D-3-phosphoglycerate dehydrogenase SerA2 (phosphoglycerate dehydrogenase) (PGDH)	820496	821476	-	981	9.19329	9.05283	4.21167	4.38115	0.286024	0.36557	1.92252	1.69746	2.16409	0.128935
Rv0729	xylB	xylB; Possible D-xylulose kinase XylB (xylulokinase) (xylulose kinase)	821507	822853	+	1347	15.7147	16.1094	26.2746	23.7411	0.833229	0.745471	4.73382	4.32682	4.29839	5.07067
Rv0730	NA	GCN5-related N-acetyltransferase	822866	823594	+	729	128.926	115.731	41.5978	42.6683	34.3841	31.8777	72.4387	59.8184	13.5019	14.7479
Rv0731c	NA	Possible S-adenosylmethionine-dependent methyltransferase	823683	824639	-	957	8.41136	7.52894	2.60667	3.80595	0.488662	0.149895	2.15842	1.74003	1.81503	1.18951
Rv0732	secY	secY; Probable preprotein translocase SecY	824800	826125	+	1326	172.283	175.018	35.3329	43.0153	1.34017	1.2441	71.1836	69.8546	9.0968	8.01262
Rv0733	adk	adk; Adenylate kinase Adk (ATP-AMP transphosphorylase)	826122	826667	+	546	345.505	390.213	34.2662	42.0264	3.0834	2.10183	120.403	120.85	22.269	19.4592
Rv0734	mapA	mapA; Methionine aminopeptidase MapA (map) (peptidase M) (MetAP)	826670	827470	+	801	198.199	189.11	25.012	29.2838	0.817365	0.62681	54.1546	50.2837	8.55358	10.2641
Rv0735	sigL	sigL; Probable alternative RNA polymerase sigma factor SigL	827543	828076	+	534	16.3305	15.3756	23.5035	19.7802	10.3338	10.611	9.08182	7.40612	1.08426	2.13177
Rv0736	rslA	rslA; Anti-sigma factor RslA	828140	828892	+	753	18.7077	19.5824	21.4301	22.1536	17.2652	17.3359	6.4405	8.70751	2.6912	2.51962
Rv0737	NA	Possible transcriptional regulatory protein	829207	829704	+	498	8.23167	8.07531	12.0534	14.6277	1.31468	0.432078	2.16408	3.76177	2.51905	2.79385
Rv0738	NA	Conserved protein	830062	830610	+	549	41.8151	29.7584	13.9156	13.6669	11.7551	13.8485	19.4668	20.6634	4.92162	6.45097
Rv0739	NA	Conserved hypothetical protein	830855	831661	+	807	3.4173	3.9451	6.08576	5.32578	1.27488	1.2443	3.78378	2.96622	0.239154	0.156735
Rv0740	NA	Conserved hypothetical protein	831776	832303	+	528	75.6633	72.8327	40.7496	39.3202	26.2167	23.3649	76.8821	77.6624	5.30013	8.14487
Rv0741	NA	Probable transposase (fragment)	832534	832848	+	315	365.098	376.085	79.6881	84.1774	30.8797	25.2745	78.4048	75.3309	40.4376	46.5786
Rv0742	PE_PGRS8	PE_PGRS8; PE-PGRS family protein PE_PGRS8	832981	833508	+	528	26.9621	16.9784	8.41567	8.4159	1.23998	0.407528	4.59251	3.1538	4.20355	2.6351
Rv0743c	NA	Hypothetical protein	833886	834443	-	558	14.6931	11.1108	15.3676	15.1436	0.670465	0.385618	4.82845	4.47637	3.2858	3.85349
Rv0744c	NA	Possible transcriptional regulatory protein	834440	834946	-	507	59.98	69.7352	72.7279	76.1505	5.34984	4.66849	16.8281	17.2433	26.266	21.954
Rv0745	NA	Conserved hypothetical protein	835154	835681	+	528	0.423489	0.158677	0.738217	1.10372	0.17714	0	1.36074	0.591338	0.365526	0
Rv0746	PE_PGRS9	PE_PGRS9; PE-PGRS family protein PE_PGRS9	835701	838052	+	2352	29.1862	27.8203	13.3572	13.9373	1.43158	0.670896	15.4264	14.9564	23.7965	22.1564
Rv0747	PE_PGRS10	PE_PGRS10; PE-PGRS family protein PE_PGRS10	838451	840856	+	2406	27.6327	24.0271	151.959	135.155	25.5011	22.9246	58.0437	48.4042	251.755	219.693
Rv0748	vapB31	vapB31; Possible antitoxin VapB31	840947	841204	+	258	14.7335	9.09255	17.5249	17.5056	2.90015	1.94603	9.74673	8.06787	17.5792	14.2173
Rv0749	vapC31	vapC31; Possible toxin VapC31. Contains PIN domain.	841228	841656	+	429	8.16573	12.3036	29.4378	23.0933	1.30811	0.668764	6.69905	4.85201	4.49878	4.42255
Rv0749A	NA	Hypothetical protein (fragment)	841737	841874	-	138	14.5827	15.1778	175.118	165.751	16.2661	12.9936	18.2221	27.1501	8.3912	5.49935
Rv0750	NA	Conserved hypothetical protein	842033	842278	+	246	40.9028	41.8907	225.311	249.038	32.6975	30.9059	48.1903	47.8071	57.2717	66.3275
Rv0751c	mmsB	mmsB; Probable 3-hydroxyisobutyrate dehydrogenase MmsB (hibadh)	842347	843231	-	885	41.3516	36.9206	61.3075	56.0542	6.02396	4.78166	22.021	18.6983	37.073	29.4417
Rv0752c	fadE9	fadE9; Probable acyl-CoA dehydrogenase FadE9	843242	844414	-	1173	54.5185	47.3547	100.352	105.449	4.94361	4.03567	23.6582	25.7305	62.1936	48.5237
Rv0753c	mmsA	mmsA; Probable methylmalonate-semialdehyde dehydrogenase MmsA (methylmalonic acid semialdehyde dehydrogenase) (MMSDH)	844421	845953	-	1533	56.5447	48.3669	214.849	191.167	7.01627	5.38054	19.0984	23.0826	75.6002	58.9108
Rv0754	PE_PGRS11	PE_PGRS11; PE-PGRS family protein PE_PGRS11	846159	847913	+	1755	7.13488	6.96985	258.653	231.654	1.27904	1.1852	4.14504	4.32907	151.814	133.692
Rv0755A	NA	PPE12; PPE family protein PPE12	848103	850040	-	1938	67.0345	76.0863	61.5842	61.0056	14.6714	10.6588	48.3802	48.0638	37.5937	31.3928
Rv0755c	PPE12	Putative transposase (fragment)	850342	850527	-	186	50.0901	74.7726	197.823	201.697	117.667	95.6332	239.491	270.82	5.18811	12.9205
Rv0756c	NA	Unknown protein	850741	851466	-	726	27.7193	24.4651	83.5393	87.1942	2.96307	3.26022	7.91706	6.73767	2.25961	1.91644
Rv0757	phoP	phoP; Possible two component system response transcriptional positive regulator PhoP	851608	852351	+	744	167.902	174.995	193.841	188.968	34.8223	33.4524	73.3924	72.4612	71.0771	67.4927
Rv0758	phoR	phoR; Possible two component system response sensor kinase membrane associated PhoR	852396	853853	+	1458	54.3925	49.1311	98.5942	93.4805	7.69794	7.08394	25.3782	24.7697	31.5044	21.9484
Rv0759c	NA	Conserved hypothetical protein	853825	854157	-	333	56.8518	52.5835	32.5401	28.8758	3.08958	1.07695	36.4091	29.3787	24.9216	21.6506
Rv0760c	NA	Conserved protein	854267	854686	-	420	75.9537	74.2064	26.9133	21.6803	1.11345	1.02464	39.5588	30.7271	29.1794	24.3935
Rv0761c	adhB	adhB; Possible zinc-containing alcohol dehydrogenase NAD dependent AdhB	854699	855826	-	1128	204.043	196.381	69.5243	65.8066	3.64833	3.37005	74.6817	60.5262	74.5128	67.1671
Rv0762c	NA	Conserved hypothetical protein	855925	856470	-	546	24.7082	21.9427	78.6696	76.8483	2.5695	1.8391	18.0934	18.299	77.4111	67.8756
Rv0763c	NA	Possible ferredoxin	856473	856679	-	207	9.36176	7.28534	47.4513	42.2295	0.903671	0.346497	4.77247	4.02224	48.0163	35.4402
Rv0764c	cyp51	cyp51; Cytochrome P450 51 Cyp51 (CYPL1) (P450-L1A1) (sterol 14-alpha demethylase) (lanosterol 14-alpha demethylase) (P450-14DM)	856682	858037	-	1356	7.58532	9.94749	78.9905	68.6556	1.03462	0.899206	7.02048	7.21468	76.9998	66.6938
Rv0765c	NA	Probable oxidoreductase	858037	858864	-	828	14.0426	13.5588	131.997	118.243	0.903671	0.433122	7.80949	5.53058	92.7694	78.3657
Rv0766c	cyp123	cyp123; Probable cytochrome P450 123 Cyp123	858864	860072	-	1209	6.22658	5.82104	93.7532	80.1364	0.850975	0.355955	5.86842	4.90679	39.9085	34.4198
Rv0767c	NA	Conserved hypothetical protein	860069	860710	-	642	4.52777	3.78452	78.9271	64.9031	0.437056	0.782048	0.979228	1.459	26.1539	22.2629
Rv0768	aldA	aldA; Probable aldehyde dehydrogenase NAD dependent AldA (aldehyde dehydrogenase [NAD+])	860912	862381	+	1470	13.5378	14.5905	190.912	150.399	1.52702	1.41498	12.9521	13.3103	38.3369	36.6548
Rv0769	NA	Probable dehydrogenase/reductase	862412	863158	+	747	16.0642	13.571	40.9085	31.9859	1.6277	1.24822	15.9901	15.3257	13.6933	9.82079
Rv0770	NA	Probable dehydrogenase/reductase	863256	864143	+	888	9.82036	10.8501	15.6263	15.9145	1.26392	0.726942	9.7091	7.26654	10.3236	9.40091
Rv0771	NA	Possible 4-carboxymuconolactone decarboxylase (CMD)	864140	864574	+	435	7.19639	6.74103	5.91388	8.70801	0.860045	0.494655	9.70352	7.41688	5.32407	4.65232
Rv0772	purD	purD; Probable phosphoribosylamine--glycine ligase PurD (GARS) (glycinamide ribonucleotide synthetase) (phosphoribosylglycinamide synthetase) (5'-phosphoribosylglycinamide synthetase)	864586	865854	+	1269	26.7242	23.9658	15.9106	19.2878	1.03185	1.0739	11.6773	13.0402	6.76785	4.68463
Rv0773c	ggtA	ggtA; Probable bifunctional acylase GgtA: cephalosporin acylase (GL-7ACA acylase) + gamma-glutamyltranspeptidase (GGT)	865851	867389	-	1539	38.0177	36.964	2.83659	3.17133	0.364639	0.466049	8.28648	8.58843	0.627023	1.06842
Rv0774c	NA	Probable conserved exported protein	867440	868351	-	912	61.4579	45.0141	5.47058	5.11199	0.717883	0.707812	9.4536	10.0424	3.28011	2.49641
Rv0775	NA	Conserved hypothetical protein	868407	869030	+	624	31.2947	32.6264	116.434	121.526	6.44517	3.79315	13.8168	13.1762	55.2085	45.2022
Rv0776c	NA	Conserved hypothetical protein	868984	869763	-	780	6.11561	4.94095	3.89779	5.41674	1.43892	1.19542	3.10878	2.13488	0.618582	0.486481
Rv0777	purB	purB; Probable adenylosuccinate lyase PurB (adenylosuccinase) (ASL) (ASASE)	870008	871426	+	1419	103.843	111.886	81.9661	90.8134	9.62324	8.4412	45.6324	46.0602	17.7493	14.0836
Rv0778	cyp126	cyp126; Possible cytochrome P450 126 Cyp126	871431	872675	+	1245	37.9555	37.8867	8.45303	8.95214	1.95324	1.61309	14.4993	12.2884	4.18549	3.86059
Rv0779c	NA	Possible conserved transmembrane protein	872672	873292	-	621	3.12059	2.69827	1.75746	2.46339	0.150612	0.115499	0.28924	0.335187	0.310785	0
Rv0780	purC	purC; Phosphoribosylaminoimidazole-succinocarboxamide synthase PurC (SAICAR synthetase)	873343	874236	+	894	17.8415	17.7122	7.4119	9.1261	0.836957	0.240688	5.32426	5.12229	1.18735	0.848893
Rv0781	ptrBa	ptrBa; Probable protease II PtrBa [first part] (oligopeptidase B)	874233	874943	+	711	16.2486	14.0225	3.50855	5.53259	1.05238	0.403516	5.30518	4.68413	1.90012	1.42318
Rv0782	ptrBb	ptrBb; Probable protease II PtrBb [second part] (oligopeptidase B)	874732	876390	+	1659	8.1318	8.6862	3.38325	3.95185	0.902037	0.56204	2.54432	2.13295	1.10517	1.60108
Rv0783c	emrB	emrB; Possible multidrug resistance integral membrane efflux protein EmrB	876818	878440	-	1623	34.2131	32.1601	16.8111	19.5692	0.806789	0.972242	11.8417	10.7089	22.5342	20.6522
Rv0784	NA	Conserved hypothetical protein	878638	879324	+	687	20.8305	20.2441	25.9852	26.6147	0.816855	1.98366	3.9218	5.75673	8.42785	8.46916
Rv0785	NA	Conserved protein	879340	881040	+	1701	37.5956	39.8466	10.5407	12.5478	1.26466	0.716828	11.2987	9.85077	3.46057	2.82565
Rv0786c	NA	Conserved protein	881075	881464	-	390	22.9335	18.0452	9.39466	11.2071	5.27605	6.80467	10.1323	10.6744	3.21663	3.89185
Rv0787	NA	Unknown protein	881459	882418	+	960	6.75465	4.88725	1.94889	2.42819	0	0.0747135	1.12261	1.73459	1.40727	0.922286
Rv0787A	NA	Conserved protein	882524	882763	+	240	322.67	333.031	317.669	353.909	33.9046	31.0808	145.566	161.751	104.54	101.188
Rv0788	purQ	purQ; Probable phosphoribosylformylglycinamidine synthase I PURG (FGAM synthase I)	882760	883434	+	675	111.525	111.46	110.177	123.244	10.2537	8.50073	51.4906	57.6656	36.1692	30.7312
Rv0789c	NA	Hypothetical protein	883451	884050	-	600	6.95651	5.8647	13.2525	10.5626	6.85886	5.14029	5.8376	5.20378	14.4748	12.6485
Rv0790c	NA	Hypothetical protein	884072	884800	-	729	8.48604	6.89559	71.0049	60.8547	0.256598	0.295164	4.06544	2.71253	71.2159	63.6763
Rv0791c	NA	Conserved protein	884797	885840	-	1044	9.92359	9.95105	205.343	166.206	0.358352	0.618318	3.95711	3.98757	123.859	106.131
Rv0792c	NA	Probable transcriptional regulatory protein (probably GntR-family)	885837	886646	-	810	10.858	7.55067	450.892	369.265	0.692814	0.531296	4.21327	3.46918	141.174	134.137
Rv0793	NA	Possible monooxygenase	886719	887024	+	306	1.70503	1.09518	69.294	60.9429	0	0.234395	0.293494	0.340116	5.04569	3.72015
Rv0794c	NA	Probable oxidoreductase	887137	888636	-	1500	18.4347	18.8787	20.4244	18.9399	3.05531	3.53843	10.1185	8.11789	6.69059	4.13184
Rv0795	NA	Putative transposase for insertion sequence element IS6110 (fragment)	889072	889398	+	327	17.7788	25.1088	19.7869	20.2721	0.572049	1.31605	3.0211	4.13756	2.06572	5.41526
Rv0796	NA	Putative transposase for insertion sequence element IS6110	889347	890333	+	987	1.73686	1.6977	2.76439	3.32124	0.0947618	0	0.818928	0.843571	0.782159	0.512604
Rv0797	NA	Putative transposase for insertion sequence element IS1547	890388	891482	+	1095	1.42942	1.68328	4.05797	4.59029	0.256246	0.131004	0.820175	0.760369	0.0881268	0.346534
Rv0798c	cfp29	cfp29; 29 KDa antigen CFP29	891472	892269	-	798	85.2751	89.2408	3.32142	4.83813	0.937643	0.449404	21.7208	18.3893	5.32074	4.91358
Rv0799c	NA	Conserved protein	892266	893273	-	1008	30.4643	26.5973	3.86685	5.85368	0.556726	0.213467	8.64235	7.74372	2.96772	2.25866
Rv0800	pepC	pepC; Probable aminopeptidase PepC	893318	894619	+	1302	25.0737	22.3932	5.92751	7.32934	0.64652	0.605971	7.03574	6.47475	2.51994	2.33152
Rv0801	NA	Conserved protein	894631	894978	+	348	122.724	97.0227	11.4245	21.3514	8.06293	7.83203	40.2593	34.6918	3.88214	2.9077
Rv0802c	NA	Possible succinyltransferase in the GCN5-related N-acetyltransferase family	894972	895628	-	657	10.8908	8.41639	52.801	49.0074	1.56595	1.20087	5.60453	6.33641	2.93756	1.92519
Rv0803	purL	purL; Phosphoribosylformylglycinamidine synthase II PurL (FGAM synthase II)	895820	898084	+	2265	90.2635	78.2699	16.1762	14.537	1.19751	0.633333	24.9404	21.1368	12.8239	10.1076
Rv0804	NA	Conserved hypothetical protein	898081	898710	+	630	91.3338	82.8505	11.1365	12.8347	0.890761	0.455396	20.1001	17.6763	13.9387	7.62925
Rv0805	NA	Class III cyclic nucleotide phosphodiesterase (cNMP PDE)	898831	899787	+	957	163.476	149.266	371.206	373.896	19.8397	18.5121	112.426	113.428	42.0481	36.3463
Rv0806c	cpsY	cpsY; Possible UDP-glucose-4-epimerase CpsY (galactowaldenase) (UDP-galactose-4-epimerase) (uridine diphosphate galactose-4-epimerase) (uridine diphospho-galactose-4-epimerase)	899732	901330	-	1599	4.38161	4.34888	6.67913	6.87912	1.81328	2.33252	11.9072	10.9348	1.93118	1.58205
Rv0807	NA	Conserved hypothetical protein	901635	902024	+	390	24.4624	15.897	22.1874	20.1727	7.19461	5.70121	10.3626	9.07325	4.45379	4.21617
Rv0808	purF	purF; Amidophosphoribosyltransferase PurF (glutamine phosphoribosylpyrophosphate amidotransferase) (ATASE) (gpatase)	902111	903694	+	1584	106.437	92.6144	138.588	132.263	22.2606	17.252	68.3774	68.5295	147.246	133.352
Rv0809	purM	purM; Probable phosphoribosylformylglycinamidine CYCLO-ligase PurM (AIRS) (phosphoribosyl-aminoimidazole synthetase) (air synthase)	903725	904819	+	1095	91.8913	96.2529	82.7256	85.8184	7.08948	5.8952	48.2263	58.3583	30.2275	28.7623
Rv0810c	NA	Conserved hypothetical protein	904905	905087	-	183	582.017	611.192	1870.08	1888.42	181.438	174.413	383.284	340.663	718.732	669.748
Rv0811c	NA	Conserved protein	905234	906340	-	1107	71.0329	67.2824	150.559	151.746	7.60406	6.54401	25.7988	23.2219	62.2404	57.4724
Rv0812	NA	Probable amino acid aminotransferase	906423	907292	+	870	22.8742	20.8972	20.0714	24.7843	0.645034	0.412212	10.7358	7.29725	1.99653	1.59924
Rv0813c	NA	Conserved protein	907338	908018	-	681	113.169	80.2136	149.615	170.081	5.63102	7.89922	37.5853	30.8712	37.976	32.3178
Rv0814c	sseC2	sseC2; Conserved protein SseC2	908181	908483	-	303	331.836	353.375	115.261	142.085	15.7427	12.5459	102.554	96.8624	115.608	94.7594
Rv0815c	cysA2	cysA2; Probable thiosulfate sulfurtransferase CysA2 (rhodanese-like protein) (thiosulfate cyanide transsulfurase) (thiosulfate thiotransferase)	908485	909318	-	834	62.5585	63.2881	66.2717	71.7977	4.71014	4.90206	31.8747	25.5821	61.2085	55.6595
Rv0816c	thiX	thiX; Probable thioredoxin ThiX	909611	910033	-	423	8.98637	11.6858	8.47745	5.85522	0	0.339125	4.03398	4.1827	0.912518	1.19608
Rv0817c	NA	Probable conserved exported protein	910030	910842	-	813	7.33422	5.04955	2.01362	2.15043	0.115043	0.264668	2.43026	1.66418	0.356084	0.466734
Rv0818	NA	Transcriptional regulatory protein	910972	911739	+	768	169.351	174.217	244.119	266.343	22.7736	19.6123	75.1918	75.3464	329.83	288.379
Rv0819	mshD	mshD; GCN5-related N-acetyltransferase%2C MshD	911736	912683	+	948	56.844	49.4027	56.4932	57.4007	1.87455	1.43752	12.5998	11.8567	86.5232	78.7196
Rv0820	phoT	phoT; Probable phosphate-transport ATP-binding protein ABC transporter PhoT	912726	913502	+	777	52.663	49.816	29.6974	36.376	0.481493	1.01541	14.7948	12.7248	59.7374	49.1615
Rv0821c	phoY2	phoY2; Probable phosphate-transport system transcriptional regulatory protein PhoY2	913558	914199	-	642	233.819	251.083	95.9268	111.765	131.845	125.574	203.12	177.998	30.6632	28.5675
Rv0822c	NA	Conserved protein	914257	916311	-	2055	33.2955	30.2918	17.7155	20.4535	4.36928	4.46754	10.0953	11.2938	9.43857	6.77049
Rv0823c	NA	Possible transcriptional regulatory protein	916477	917646	-	1170	140.978	115.79	53.303	55.1636	6.39521	7.11119	39.1476	36.5599	29.362	25.7294
Rv0824c	desA1	desA1; Probable acyl-[acyl-carrier protein] desaturase DesA1 (acyl-[ACP] desaturase) (stearoyl-ACP desaturase) (protein Des)	917734	918750	-	1017	670.733	706.911	118.965	133.945	34.7633	33.8525	210.261	204.16	115.096	97.1335
Rv0825c	NA	Conserved protein	918912	919553	-	642	12.074	13.9636	11.4141	12.5948	2.18528	2.23442	7.97371	6.48446	0.901858	0.591051
Rv0826	NA	Conserved hypothetical protein	919634	920689	+	1056	7.6228	6.1884	23.0324	22.2814	0	0.407528	2.89158	3.1538	2.65006	1.91644
Rv0827c	kmtR	kmtR; Metal sensor transcriptional regulator KmtR (ArsR-SmtB family)	920741	921133	-	393	16.6896	16.202	23.8033	17.9798	5.71175	5.11017	3.42783	1.58894	6.1386	5.14952
Rv0828c	NA	Possible deaminase	921191	921613	-	423	2.29064	0.792259	4.42302	3.78867	0	0.339125	1.06157	0.738124	0.22813	0
Rv0829	NA	Possible transposase (fragment)	921575	921865	+	291	2.30518	2.01536	5.62567	7.00922	0	0.492955	0.308623	1.43059	0.663222	2.60794
Rv0830	NA	Possible S-adenosylmethionine-dependent methyltransferase	921970	922875	+	906	5.7587	6.84307	16.0042	18.8145	0.51617	0.475	3.27119	3.56108	1.70417	1.39608
Rv0831c	NA	Conserved protein	922894	923709	-	816	289.367	294.878	59.6132	66.2397	10.3158	10.5478	42.7034	34.8194	15.0188	9.61038
Rv0832	PE_PGRS12	PE_PGRS12; PE-PGRS family protein PE_PGRS12	924951	925364	+	414	79.935	78.5197	88.5004	89.5617	2.93693	2.07898	22.5608	28.6585	25.1736	27.1912
Rv0833	PE_PGRS13	PE_PGRS13; PE-PGRS family protein PE_PGRS13	925361	927610	+	2250	45.6811	44.1993	36.0329	33.4767	0.914515	0.605677	7.26456	6.29079	17.7558	14.1663
Rv0834c	PE_PGRS14	PE_PGRS14; PE-PGRS family protein PE_PGRS14	927837	930485	-	2649	97.184	81.0298	601.986	532.443	25.6687	18.0598	77.5702	62.4689	1822.4	1625.54
Rv0835	lpqQ	lpqQ; Possible lipoprotein LpqQ	930953	931597	+	645	13.8668	13.8986	17.1623	16.715	3.33518	2.22403	4.45565	4.19529	2.8426	1.76491
Rv0836c	NA	Hypothetical protein	932279	932932	-	654	0.455866	0.896743	18.1181	9.6905	0.143012	0.219342	0.137323	0.318274	25.5264	24.9489
Rv0837c	NA	Hypothetical protein	933003	934031	-	1029	1.66597	1.05846	72.8041	48.2807	0.545364	0.418221	0.523669	0.505712	60.4876	51.5036
Rv0838	lpqR	lpqR; Probable conserved lipoprotein LpqR	934720	935490	+	771	19.3344	18.7992	30.8385	30.9902	2.66882	2.69782	8.85278	10.1241	13.1419	13.4524
Rv0839	NA	Conserved hypothetical protein	935577	936389	+	813	32.2706	37.7171	85.8184	76.8779	3.2212	2.91134	15.5758	18.9461	20.7716	22.0921
Rv0840c	pip	pip; Probable proline iminopeptidase Pip (prolyl aminopeptidase) (pap)	936457	937317	-	861	6.14624	8.36841	624.008	474.132	18.0325	14.8282	6.15417	5.80212	41.0204	36.7262
Rv0841	NA	Probable conserved transmembrane protein	937593	937835	+	243	0	0.344779	7.05772	8.69354	0	0	0.369585	0	0.794229	1.56154
Rv0842	NA	Probable conserved integral membrane protein	938112	939404	+	1293	9.05015	8.81227	27.7337	26.1975	1.08503	0.443774	4.44531	3.94408	10.5977	15.3582
Rv0843	NA	Probable dehydrogenase	939388	940392	+	1005	6.4522	7.66954	11.48	12.0322	0.651452	0.0713681	4.20003	2.89962	5.18501	5.28594
Rv0844c	narL	narL; Possible nitrate/nitrite response transcriptional regulatory protein NarL	940456	941106	-	651	100.638	78.7622	35.6848	36.0313	4.88482	2.86459	17.7963	18.3851	13.0444	10.4918
Rv0845	NA	Possible two component sensor kinase	941190	942467	+	1278	15.63	14.3569	8.35675	9.91798	0.878215	0.673474	4.49749	5.86341	2.41625	2.57325
Rv0846c	NA	Probable oxidase	942680	944194	-	1515	5.21492	3.81579	41.0104	56.5938	0.493887	0.189373	4.92024	4.1905	106.308	96.8466
Rv0847	lpqS	lpqS; Probable lipoprotein LpqS	944343	944735	+	393	44.7583	30.2722	487.174	632.257	0.951959	0.730025	46.1614	37.6049	817.416	791.416
Rv0848	cysK2	cysK2; Possible cysteine synthase a CysK2 (O-acetylserine sulfhydrylase) (O-acetylserine (thiol)-lyase) (CSASE)	944938	946056	+	1119	17.9175	15.5733	310.151	405.111	0.25075	0.384584	25.4419	23.3449	897.293	786.829
Rv0849	NA	Probable conserved integral membrane transport protein	946056	947315	+	1260	8.1041	9.10956	66.6954	88.4556	0.14846	0.227698	11.4043	11.4813	396.258	342.011
Rv0850	NA	Putative transposase (fragment)	947312	947644	+	333	3.13356	1.25798	7.95944	12.4691	0	0	2.42727	5.00063	59.4062	39.5028
Rv0851c	NA	Probable short-chain type dehydrogenase/reductase	947641	948468	-	828	20.8839	24.2845	16.9469	18.8273	1.12959	1.03949	12.0396	12.3181	4.54523	1.98588
Rv0852	fadD16	fadD16; Possible fatty-acid-CoA ligase FadD16 (fatty-acid-CoA synthetase) (fatty-acid-CoA synthase)	948559	949395	+	837	16.2069	16.0156	8.2892	8.44211	1.78791	1.1997	13.8416	14.0508	18.216	10.8804
Rv0853c	pdc	pdc; Probable pyruvate or indole-3-pyruvate decarboxylase Pdc	949436	951118	-	1683	30.7348	29.8188	15.656	16.4044	2.61195	1.74731	12.4868	11.3166	6.30711	5.26081
Rv0854	NA	Conserved protein	951183	951626	+	444	49.3536	53.5899	12.2903	12.6332	2.31718	3.3924	14.7659	13.361	4.99881	4.84289
Rv0855	far	far; Probable fatty-acid-CoA racemase Far	951632	952711	+	1080	45.2035	44.761	17.3957	16.3229	2.94446	1.85954	18.2945	18.9841	8.30962	8.66656
Rv0856	NA	Conserved hypothetical protein	952825	953229	+	405	85.9442	103.848	71.4113	96.0486	30.022	27.9816	48.5635	42.4011	37.8847	33.1047
Rv0857	NA	Conserved hypothetical protein	953257	953730	+	474	27.9896	30.9319	51.6415	59.6291	7.6955	6.20406	19.705	19.322	13.4365	13.6091
Rv0858c	dapC	dapC; Probable N-succinyldiaminopimelate aminotransferase DapC (DAP-at)	953727	954920	-	1194	11.5484	9.75344	0.718185	0.854139	0.313333	0	2.85825	1.74331	0.0808198	0.635603
Rv0859	fadA	fadA; Possible acyl-CoA thiolase FadA	955077	956288	+	1212	122.071	112.192	96.0939	91.5982	20.1413	18.5822	73.9518	63.0292	59.3961	51.0323
Rv0860	fadB	fadB; Probable fatty oxidation protein FadB	956293	958455	+	2163	146.484	135.607	72.1892	71.8692	26.1175	23.4441	105.172	99.4083	84.4532	74.9086
Rv0861c	ercc3	ercc3; DNA helicase Ercc3	958523	960151	-	1629	53.7157	53.8999	23.1139	22.4038	5.05257	3.43434	21.5013	20.3168	10.7813	8.92927
Rv0862c	NA	Conserved protein	960342	962612	-	2271	20.6765	17.5605	5.38928	5.06809	0.535398	0.757991	4.86417	5.08692	1.48721	0.946827
Rv0863	NA	Conserved hypothetical protein	962599	962880	+	282	128.717	126.266	87.9075	94.0279	10.945	6.61294	22.2931	22.1437	98.8942	103.162
Rv0864	moaC2	moaC2; Probable molybdenum cofactor biosynthesis protein C 2 MoaC2	962890	963393	+	504	201.124	154.763	207.882	201.916	4.82496	5.40783	28.5108	29.3229	306.728	265.267
Rv0865	mog	mog; Probable molybdopterin biosynthesis Mog protein	963390	963872	+	483	115.273	90.5463	197.714	184.603	2.51737	3.11848	23.2425	23.487	396.185	317.129
Rv0866	moaE2	moaE2; Probable molybdenum cofactor biosynthesis protein E2 MoaE2 (molybdopterin converting factor large subunit) (molybdopterin [MPT] converting factor%2C subunit 2)	963869	964294	+	426	58.2625	71.7845	168.172	149.112	1.75643	2.02042	21.2928	21.2549	365.382	330.167
Rv0867c	rpfA	rpfA; Possible resuscitation-promoting factor RpfA	964312	965535	-	1224	123.797	114.104	63.3709	63.9186	1.52827	0.527389	30.8169	28.3147	12.2989	11.2638
Rv0868c	moaD2	moaD2; Probable molybdenum cofactor biosynthesis protein D 2 MoaD2 (molybdopterin converting factor small subunit) (molybdopterin [MPT] converting factor%2C subunit 1)	965983	966261	-	279	24.5775	29.4286	18.1617	14.0992	7.71035	7.45528	23.4985	23.1279	3.80461	2.72011
Rv0869c	moaA2	moaA2; Probable molybdenum cofactor biosynthesis protein A2 MoaA2	966265	967347	-	1083	62.972	49.5881	40.0936	39.6852	12.3498	9.9342	30.9315	28.061	14.702	12.2631
Rv0870c	NA	Possible conserved integral membrane protein	967344	967733	-	390	147.73	133.835	129.526	145.131	67.3895	61.9777	123.2	114.216	25.2382	27.2429
Rv0871	cspB	cspB; Probable cold shock-like protein B CspB	967898	968305	+	408	312.203	322.805	106.998	118.017	33.0106	32.3465	154.745	144.634	22.9421	20.7708
Rv0872c	PE_PGRS15	PE_PGRS15; PE-PGRS family protein PE_PGRS15	968424	970244	-	1821	172.562	158.637	333.185	280.382	57.8334	46.3199	149.879	131.509	1238.43	1108.01
Rv0873	fadE10	fadE10; Probable acyl-CoA dehydrogenase FadE10	970505	972457	+	1953	110.828	106.217	38.3991	38.3065	14.0319	12.5234	66.8625	63.1488	42.0978	35.0376
Rv0874c	NA	Conserved hypothetical protein	972546	973706	-	1161	10.2717	8.65957	200.832	203.918	9.74774	8.52544	10.1335	7.97823	47.9585	45.43
Rv0875c	NA	Possible conserved exported protein	973806	974294	-	489	39.6295	34.0951	70.463	65.5463	1.91268	1.17341	11.7542	9.79034	122.35	113.552
Rv0876c	NA	Possible conserved transmembrane protein	974291	975937	-	1647	45.9785	38.9657	78.0504	74.5708	4.65662	3.87585	13.4141	12.5118	122.396	110.281
Rv0877	NA	Conserved hypothetical protein	976075	976863	+	789	264.223	243.168	450.839	464.311	42.9123	37.4533	125.437	113.837	210.854	205.678
Rv0878c	PPE13	PPE13; PPE family protein PPE13	976872	978203	-	1332	21.4873	20.3164	19.1963	18.2115	0.491524	0.484628	5.19167	4.60995	4.70903	4.3681
Rv0879c	NA	Possible conserved transmembrane protein	978481	978756	-	276	75.0741	70.4249	17.7942	20.5869	1.35551	0.519746	8.13489	11.3126	5.2445	4.12451
Rv0880	NA	Possible transcriptional regulatory protein (possibly MarR-family)	978934	979365	+	432	13.8026	12.9939	20.7521	21.9212	0.433009	0.33206	7.89988	5.54106	0.670131	3.51347
Rv0881	NA	Possible rRNA methyltransferase (rRNA methylase)	979362	980228	+	867	17.1076	20.583	27.0642	30.6675	1.18665	1.07546	8.28689	11.2839	2.11474	2.62599
Rv0882	NA	Probable transmembrane protein	980225	980509	+	285	15.4298	10.2889	4.37646	8.69038	0.984526	1.00667	3.78144	4.01695	1.69296	1.33142
Rv0883c	NA	Conserved hypothetical protein	980506	981267	-	762	61.0357	52.3359	10.3327	8.12585	4.66422	3.85922	21.5683	18.0288	6.45858	3.98378
Rv0884c	serC	serC; Possible phosphoserine aminotransferase SerC (PSAT)	981424	982554	-	1131	68.8665	58.521	22.6078	27.1803	3.80405	3.6782	18.8194	15.0914	6.22848	7.04558
Rv0885	NA	Conserved hypothetical protein	982762	983784	+	1023	44.2978	52.9059	26.8235	29.765	49.2792	44.0306	177.775	174.884	21.0354	18.5462
Rv0886	fprB	fprB; Probable NADPH:adrenodoxin oxidoreductase FprB (adrenodoxin reductase) (AR) (ferredoxin-NADP(+) reductase)	983803	985530	+	1728	16.6494	14.1575	2.88725	4.1313	5.14198	3.98472	42.9296	39.8113	8.76754	5.34341
Rv0887c	NA	Conserved hypothetical protein	985513	985971	-	459	5.35866	4.38073	2.2079	2.38058	4.27915	2.96901	4.89157	3.17442	1.89213	0.551133
Rv0888	NA	Probable exported protein	987233	988705	+	1473	20.0883	19.4523	0.635077	0.543995	6.09564	6.3301	12.4989	14.1311	0.196535	0.257607
Rv0889c	citA	citA; Probable citrate synthase II CitA	988740	989861	-	1122	94.5293	86.4696	78.0947	77.001	2.41744	2.23741	21.932	22.2621	27.866	23.3355
Rv0890c	NA	Probable transcriptional regulatory protein (probably LuxR-family)	989948	992596	-	2649	40.7419	38.7121	2.76627	2.85993	0.494307	0.324915	5.5601	5.81471	2.22213	2.29191
Rv0891c	NA	Possible transcriptional regulatory protein	992598	993455	-	858	18.2426	22.2636	2.81658	4.75451	1.41712	1.17034	7.95512	7.52061	1.57457	1.6216
Rv0892	NA	Probable monooxygenase	993853	995340	+	1488	33.0594	38.7939	6.81065	8.27348	0.377137	0.192809	21.728	20.7032	9.07919	10.0304
Rv0893c	NA	Possible S-adenosylmethionine-dependent methyltransferase	995318	996295	-	978	10.5171	8.90927	1.35506	1.63866	0.0956339	0.44003	2.20391	1.17058	0.690687	0.775982
Rv0894	NA	Possible transcriptional regulatory protein (possibly LuxR-family)	996524	997705	+	1182	3.84651	4.04022	2.04452	1.91051	0.316514	0.121362	2.65932	1.0566	2.53085	2.46121
Rv0895	NA	Possible triacylglycerol synthase (diacylglycerol acyltransferase)	997782	999299	+	1518	4.12441	3.64267	1.12979	1.29568	0.0616139	0	1.24242	0.891292	1.08069	1.58315
Rv0896	gltA2	gltA2; Probable citrate synthase I GltA2	999472	1000767	+	1296	195.709	202.407	17.9852	22.5957	5.12394	6.53051	66.1095	53.0817	11.4667	10.4428
Rv0897c	NA	Probable oxidoreductase	1000808	1002415	-	1608	15.7133	12.4005	84.6944	82.8123	1.5123	1.29355	5.97611	4.33648	44.6487	38.9366
Rv0898c	NA	Conserved hypothetical protein	1002441	1002704	-	264	148.786	153.917	380.625	419.691	31.5309	28.527	37.0803	37.4514	118.796	114.986
Rv0899	ompA	ompA; Outer membrane protein A OmpA	1002812	1003792	+	981	10.9408	10.9317	15.3369	18.8612	1.71615	1.24294	8.33092	9.01776	4.52492	3.73911
Rv0900	NA	Possible membrane protein	1003805	1003957	+	153	32.1519	35.5934	30.5709	24.7581	2.44523	4.21911	18.1966	17.686	18.9213	16.534
Rv0901	NA	Possible conserved exported or membrane protein	1003957	1004484	+	528	85.9682	60.2972	30.2669	24.9718	4.4285	4.48281	29.9364	27.99	25.0385	16.0502
Rv0902c	prrB	prrB; Two component sensor histidine kinase PrrB	1004501	1005841	-	1341	30.5139	25.8654	48.7732	52.3664	4.04529	4.27889	13.3274	10.7878	16.7668	18.0154
Rv0903c	prrA	prrA; Two component response transcriptional regulatory protein PrrA	1005852	1006562	-	711	88.7909	99.4536	129.268	139.442	19.7321	21.689	39.6626	38.4977	44.517	39.1374
Rv0904c	accD3	accD3; Putative acetyl-coenzyme A carboxylase carboxyl transferase (subunit beta) AccD3 (accase beta chain)	1006693	1008180	-	1488	8.86594	6.75656	6.75826	9.2526	0.125712	0.43382	3.2592	2.79773	2.20495	1.36005
Rv0905	echA6	echA6; Possible enoyl-CoA hydratase EchA6 (enoyl hydrase) (unsaturated acyl-CoA hydratase) (crotonase)	1008207	1008938	+	732	76.4686	77.3719	23.4293	24.9786	1.9166	2.74358	17.0539	18.199	15.5558	11.4044
Rv0906	NA	Conserved protein	1008944	1010062	+	1119	49.8892	44.2491	20.5513	20.1807	2.75826	1.73063	28.4917	23.3449	11.4695	11.1904
Rv0907	NA	Conserved protein	1010136	1011734	+	1599	39.2947	41.3405	5.11904	6.42355	0.64342	0.80741	15.7264	15.4258	7.12124	4.98346
Rv0908	ctpE	ctpE; Probable metal cation transporter ATPase P-type CtpE	1011731	1014124	+	2394	45.3306	45.4253	5.95902	4.99027	0.820438	0.599206	12.8299	11.9552	4.95796	4.43807
Rv0909	NA	Conserved hypothetical protein	1014681	1014860	+	180	186.335	231.33	77.0895	102.389	24.9413	23.9083	151.678	155.535	28.9496	22.4862
Rv0910	NA	Conserved hypothetical protein	1014866	1015300	+	435	243.992	260.204	53.9418	63.6354	18.276	16.3236	103.022	112.449	23.071	24.7155
Rv0911	NA	Conserved protein	1015398	1016171	+	774	36.5929	38.3186	6.1438	10.541	1.8126	1.48269	18.4492	20.4386	2.61819	3.59518
Rv0912	NA	Probable conserved transmembrane protein	1016236	1016685	+	450	27.826	27.3686	5.71675	7.44646	1.45491	0.796944	10.9767	12.9516	2.78774	3.37293
Rv0913c	NA	Possible dioxygenase	1017217	1018725	-	1509	17.8309	15.7125	3.35793	2.46199	1.36359	1.94879	7.61801	7.93154	3.26139	2.59843
Rv0914c	NA	Possible lipid carrier protein or keto acyl-CoA thiolase	1018727	1019965	-	1239	34.2291	35.0949	16.7363	15.4628	3.09502	4.86271	11.5251	11.2559	7.0096	7.65648
Rv0915c	PPE14	PPE14; PPE family protein PPE14	1020058	1021329	-	1272	7.09011	6.58659	12.8088	13	2.35295	1.12775	3.67144	4.0092	94.9816	89.8919
Rv0916c	PE7	PE7; PE family protein PE7	1021344	1021643	-	300	12.6708	14.5221	21.3079	20.3968	3.11766	1.67358	5.08919	4.16302	126.413	130.701
Rv0917	betP	betP; Possible glycine betaine transport integral membrane protein BetP	1022087	1023868	+	1782	22.1678	23.5077	23.0542	25.958	2.41435	2.29423	12.6499	12.4984	8.88092	9.15632
Rv0918	NA	Conserved protein	1024211	1024687	+	477	10.0004	8.25519	18.7944	17.5624	0.588239	1.20293	3.95386	3.92738	4.04607	3.71235
Rv0919	NA	GCN5-related N-acetyltransferase	1024684	1025184	+	501	7.14098	8.19419	70.9537	60.923	2.42692	1.43164	4.48149	6.85527	9.63062	9.08874
Rv0920c	NA	Probable transposase	1025497	1026816	-	1320	26.1434	22.5956	23.7411	23.6197	1.84226	1.68445	13.1992	12.8518	2.04694	2.68302
Rv0921	NA	Possible resolvase	1027104	1027685	+	582	59.0381	66.9387	276.863	286.502	1.28563	1.6021	31.3252	35.586	146.075	136.482
Rv0922	NA	Possible transposase	1027685	1029337	+	1653	118.091	107.096	160.203	161.292	6.95958	5.12011	69.9783	65.2912	145.303	128.934
Rv0923c	NA	Conserved hypothetical protein	1029513	1030577	-	1065	12.1774	9.51882	6.58781	7.79758	0.351286	0.269389	2.95147	2.63853	1.72158	1.18765
Rv0924c	mntH	mntH; Divalent cation-transport integral membrane protein MntH (BRAMP) (MRAMP)	1030578	1031864	-	1287	14.5941	14.7773	3.81601	3.73568	1.23544	0.668764	8.4436	7.43974	1.34963	1.27763
Rv0925c	NA	Conserved protein	1031896	1032633	-	738	38.5799	31.3329	3.38019	3.35604	2.02775	1.6522	19.2274	14.8075	2.7459	3.25639
Rv0926c	NA	Conserved hypothetical protein	1032710	1033786	-	1077	25.5367	20.8481	5.13914	5.54629	1.99739	1.53173	12.3415	12.5625	4.47998	5.8721
Rv0927c	NA	Probable short-chain type dehydrogenase/reductase	1033840	1034631	-	792	20.4216	21.5801	3.7403	3.2192	0.70856	1.63011	8.16447	6.04479	3.16789	2.23585
Rv0928	pstS3	pstS3; Periplasmic phosphate-binding lipoprotein PstS3 (PBP-3) (PstS3) (PHOS1)	1034903	1036015	+	1113	46.6089	50.4344	17.2301	23.8238	1.68068	1.67551	16.8644	15.055	14.3925	14.5463
Rv0929	pstC2	pstC2; Phosphate-transport integral membrane ABC transporter PstC2	1036028	1037002	+	975	34.2474	33.3407	7.27587	7.69551	0.959281	0.36782	9.39542	9.28674	6.92812	7.13505
Rv0930	pstA1	pstA1; Probable phosphate-transport integral membrane ABC transporter PstA1	1036999	1037925	+	927	49.2873	51.1545	37.5062	44.399	2.42149	3.40442	24.7048	21.5561	11.8672	11.5979
Rv0931c	pknD	pknD; Transmembrane serine/threonine-protein kinase D PknD (protein kinase D) (STPK D)	1037920	1039914	-	1995	466.071	512.095	230.897	236.247	23.0191	20.9243	169.625	160.104	422.999	390.297
Rv0932c	pstS2	pstS2; Periplasmic phosphate-binding lipoprotein PstS2 (PBP-2) (PstS2)	1039936	1041048	-	1113	352.647	329.179	256.841	254.011	25.3783	21.3306	147.826	135.682	329.206	289.222
Rv0933	pstB	pstB; Phosphate-transport ATP-binding protein ABC transporter PstB	1041264	1042094	+	831	83.7723	92.0486	23.1709	31.9084	5.2899	4.91976	40.0953	40.2025	3.25146	3.653
Rv0934	pstS1	pstS1; Periplasmic phosphate-binding lipoprotein PstS1 (PBP-1) (PstS1)	1042115	1043239	+	1125	208.099	192.064	11.1563	14.3102	4.90513	3.63406	71.049	63.0929	22.302	16.8647
Rv0935	pstC1	pstC1; Phosphate-transport integral membrane ABC transporter PstC1	1043299	1044315	+	1017	315.139	330.347	13.1842	15.9731	2.2072	1.76315	76.298	71.8398	30.4583	27.3616
Rv0936	pstA2	pstA2; Phosphate-transport integral membrane ABC transporter PstA2	1044317	1045222	+	906	206.655	216.297	14.9716	17.3672	0.929105	1.1875	51.9426	44.9156	10.7576	12.4251
Rv0937c	mku	mku; DNA end-binding protein%2C Mku	1045199	1046020	-	822	46.6971	48.4138	12.2339	14.0906	8.8751	8.11486	22.6162	21.7774	8.10027	5.07786
Rv0938	ligD	ligD; ATP dependent DNA ligase LigD (ATP dependent polydeoxyribonucleotide synthase) (thermostable DNA ligase) (ATP dependent polynucleotide ligase) (sealase) (DNA repair enzyme) (DNA joinase)	1046136	1048415	+	2280	56.0313	49.6441	23.5577	25.2085	3.40482	2.67396	15.6772	16.6612	119.989	99.6901
Rv0939	NA	Possible bifunctional enzyme: 2-hydroxyhepta-2%2C4-diene-1%2C7-dioate isomerase (HHDD isomerase) + cyclase/dehydrase	1048412	1050346	+	1935	87.823	85.47	89.8001	87.7162	7.73374	6.89449	29.7507	27.6997	218.83	189.564
Rv0940c	NA	Possible oxidoreductase	1050593	1051459	-	867	14.9584	17.2008	73.9096	63.8556	3.8836	2.3991	16.6774	16.4456	96.944	88.1164
Rv0941c	NA	Conserved hypothetical protein	1051544	1052317	-	774	45.1634	47.1947	140.199	123.763	13.534	13.2515	45.6008	39.8015	76.3014	80.4013
Rv0942	NA	Hypothetical protein	1052360	1052638	+	279	6.94582	4.20408	1.95588	1.04438	0	0.514157	3.86276	1.86515	1.72937	0.906702
Rv0943c	NA	Probable monooxygenase	1052696	1053736	-	1041	0.357992	0.160963	0.524198	0.979675	0.0898462	0.0689	0.172544	0	0	0.486013
Rv0944	NA	Possible formamidopyrimidine-DNA glycosylase (FAPY-DNA glycosylase)	1053765	1054241	+	477	5.93772	8.43083	3.59544	3.05433	0.784318	0.601467	6.58977	6.54563	0.606911	0.265168
Rv0945	NA	Probable short-chain type dehydrogenase/reductase	1054247	1055008	+	762	69.9368	62.3413	16.2663	19.1196	1.7184	1.0354	17.5611	19.2581	14.4368	11.2874
Rv0946c	pgi	pgi; Probable glucose-6-phosphate isomerase Pgi (GPI) (phosphoglucose isomerase) (phosphohexose isomerase) (phi)	1055024	1056685	-	1662	41.3928	41.437	12.8519	13.1052	3.99556	4.18611	16.4272	17.2207	11.4963	9.2847
Rv0948c	NA	Chorismate mutase	1057646	1057963	-	318	105.473	117.505	90.9483	91.63	14.706	14.2097	75.6882	81.1658	24.2764	20.6831
Rv0949	uvrD1	uvrD1; Probable ATP-dependent DNA helicase II UvrD1	1058260	1060575	+	2316	31.7639	28.2165	22.1144	23.9674	1.33268	0.712294	10.2761	11.0097	14.3332	13.3803
Rv0950c	NA	Conserved hypothetical protein	1060656	1061654	-	999	119.672	111.457	23.4882	21.0006	0	0.0717967	20.497	19.3774	19.1259	18.4853
Rv0951	sucC	sucC; Probable succinyl-CoA synthetase (beta chain) SucC (SCS-beta)	1061964	1063127	+	1164	269.834	267.827	80.7016	91.6831	1.28563	1.84858	59.6413	59.8166	108.934	100.84
Rv0952	sucD	sucD; Probable succinyl-CoA synthetase (alpha chain) SucD (SCS-alpha)	1063140	1064051	+	912	160.346	159.846	29.5753	37.3814	1.1281	0.707812	35.254	34.4636	62.6396	55.8919
Rv0953c	NA	Possible oxidoreductase	1064114	1064962	-	849	3.33603	2.36838	2.75462	3.86109	0.22033	0.337927	1.16361	1.96138	0.681971	0.595925
Rv0954	NA	Probable conserved transmembrane protein	1065127	1066038	+	912	588.1	518.857	147.535	167.897	15.6909	13.6844	124.866	119.71	56.0794	53.9503
Rv0955	NA	Probable conserved integral membrane protein	1066078	1067445	+	1368	198.975	174.912	51.7995	60.4919	3.21338	3.0934	44.642	44.5821	17.1412	18.0297
Rv0956	purN	purN; Probable 5'-phosphoribosylglycinamide formyltransferase PurN (GART) (gar transformylase) (5'-phosphoribosylglycinamide transformylase)	1067561	1068208	+	648	12.9974	11.6363	15.3987	16.4128	0.433009	0.66412	6.23675	4.33648	3.87187	2.92789
Rv0957	purH	purH; Probable bifunctional purine biosynthesis protein PurH: phosphoribosylaminoimidazolecarboxamide formyltransferase (AICAR transformylase) (5'-phosphoribosyl-5-aminoimidazole-4-carboxamide formyltransferase) + inosinemonophosphate cyclohydrolase (imp cyclohydrolase) (inosinicase) (imp synthetase) (ATIC)	1068205	1069776	+	1572	54.4781	43.0632	10.0668	11.0752	1.01146	1.04941	10.7405	8.60676	7.36632	7.24151
Rv0958	NA	Possible magnesium chelatase	1069883	1071262	+	1380	66.1084	57.4327	89.762	90.3711	6.91308	4.98956	29.0904	31.4489	49.9277	41.9784
Rv0959	NA	Conserved hypothetical protein	1071255	1073273	+	2019	34.8859	30.9149	52.318	54.1563	2.91847	2.4157	16.9921	14.3304	26.6698	21.6133
Rv0959A	vapB9	vapB9; Possible antitoxin VapB9	1073327	1073548	+	222	12.0866	6.0383	7.37419	5.57828	0.842612	0.323085	1.61818	2.34404	1.73872	1.70926
Rv0960	vapC9	vapC9; Possible toxin VapC9	1073545	1073928	+	384	31.6381	30.9817	21.113	21.6261	4.14065	0.933918	8.18573	7.04678	5.52858	5.92898
Rv0961	NA	Probable integral membrane protein	1074074	1074421	+	348	109.873	122.542	147.623	176.672	13.4382	16.4885	74.0667	79.8511	73.7606	67.6041
Rv0962c	lprP	lprP; Possible lipoprotein LprP	1074440	1075114	-	675	0.441683	0.372362	1.27039	1.6188	0	0.318777	0.532202	0.154186	0.857767	0.37477
Rv0963c	NA	Conserved hypothetical protein	1075297	1076097	-	801	1.58187	2.19652	8.4671	9.64002	0.934132	0.537265	0.89697	0.519728	1.80709	0.631635
Rv0964c	NA	Hypothetical protein	1076196	1076678	-	483	4.62944	3.64267	8.87694	10.4065	0	0.296998	1.30158	1.29286	0.998953	1.83312
Rv0965c	NA	Conserved hypothetical protein	1076778	1077197	-	420	54.1259	50.0693	47.7015	54.9813	5.56726	3.41547	19.2448	14.8679	6.43326	9.03464
Rv0966c	NA	Conserved protein	1077233	1077835	-	603	49.9366	48.0736	39.8182	46.027	4.0328	3.92524	14.8937	20.539	11.3622	13.2149
Rv0967	csoR	csoR; Copper-sensitive operon repressor CsoR	1077975	1078334	+	360	111.18	90.9959	2797.74	2950.46	23.9021	17.732	64.8622	55.507	4445.65	3939.66
Rv0968	NA	Conserved protein	1078391	1078687	+	297	80.557	100.425	2475.42	2497.85	22.359	22.7008	71.6659	64.4778	5228.16	4514.28
Rv0969	ctpV	ctpV; Probable metal cation transporter P-type ATPase CtpV	1078743	1081055	+	2313	67.1547	58.1362	1803.19	1869.49	12.6162	10.6983	53.5826	43.0161	5226.46	4515.51
Rv0970	NA	Probable conserved integral membrane protein	1081052	1081684	+	633	55.3412	47.7805	685.099	712.577	4.72821	3.6259	38.8747	35.1851	1515.47	1256.46
Rv0971c	echA7	echA7; Probable enoyl-CoA hydratase EchA7 (enoyl hydrase) (unsaturated acyl-CoA hydratase) (crotonase)	1081775	1082584	-	810	10.766	7.55067	20.9807	19.7853	0.346407	0.442746	4.32414	2.95523	157.138	158.965
Rv0972c	fadE12	fadE12; Acyl-CoA dehydrogenase FadE12	1082584	1083750	-	1167	10.8576	13.9995	20.2404	20.2245	1.04189	0.307305	5.61788	4.72665	363.421	312.69
Rv0973c	accA2	accA2; Probable acetyl-/propionyl-coenzyme A carboxylase alpha chain (alpha subunit) AccA2: biotin carboxylase + biotin carboxyl carrier protein (BCCP)	1083747	1085750	-	2004	8.51711	7.35805	29.6418	26.1722	0.373373	0.286327	2.64408	2.54476	546.682	457.025
Rv0974c	accD2	accD2; Probable acetyl-/propionyl-CoA carboxylase (beta subunit) AccD2	1085756	1087345	-	1590	4.87518	5.48004	11.1786	13.378	0.235295	0.31577	1.07319	1.30913	394.674	336.896
Rv0975c	fadE13	fadE13; Probable acyl-CoA dehydrogenase FadE13	1087348	1088496	-	1149	8.17344	9.5521	33.6519	30.0513	0.325605	0.312119	3.43917	2.98911	546.911	490.418
Rv0976c	NA	Conserved hypothetical protein	1088493	1090175	-	1683	4.5615	4.03226	22.7429	20.1267	0	0.170469	2.61476	1.4223	376.191	327.974
Rv0977	PE_PGRS16	PE_PGRS16; PE-PGRS family protein PE_PGRS16	1090373	1093144	+	2772	13.7936	12.543	14.7362	14.9266	0.877265	0.724494	5.44298	5.5567	83.131	77.8439
Rv0978c	PE_PGRS17	PE_PGRS17; PE-PGRS family protein PE_PGRS17	1093361	1094356	-	996	1.1225	0.504707	7.04419	5.04655	0.0939056	0.072013	0	0.626961	4.94121	3.42881
Rv0979A	rpmF	Hypothetical protein	1094670	1094864	-	195	2.29335	3.86683	11.1936	11.2071	0	0.36782	1.84224	1.06744	0.494866	0
Rv0979c	NA	rpmF; 50S ribosomal protein L32 RpmF	1094886	1095059	+	174	269.865	283.123	35.8417	54.425	11.8256	15.6641	99.0998	88.524	16.0831	14.5385
Rv0980c	PE_PGRS18	PE_PGRS18; PE-PGRS family protein PE_PGRS18	1095078	1096451	-	1374	3.09202	1.46343	9.64517	6.89225	0.204214	0	0.39218	0.454478	3.09021	3.49813
Rv0981	mprA	mprA; Mycobacterial persistence regulator MRPA (two component response transcriptional regulatory protein)	1096822	1097508	+	687	62.8169	48.6591	60.027	65.8475	19.6045	20.8806	26.6682	26.2082	27.3905	22.2776
Rv0982	mprB	mprB; Two component sensor kinase MprB	1097508	1099022	+	1515	166.041	162.586	847.016	825.346	51.1174	43.4137	74.1	73.2994	438.608	407.841
Rv0983	pepD	pepD; Probable serine protease PepD (serine proteinase) (MTB32B)	1099066	1100460	+	1395	142.015	134.11	1262.66	1193.78	26.8186	22.3144	51.2459	50.1353	807.408	713.756
Rv0984	moaB2	moaB2; Possible pterin-4-alpha-carbinolamine dehydratase MoaB2 (PHS) (4-alpha-hydroxy-tetrahydropterin dehydratase) (pterin-4-a-carbinolamine dehydratase) (phenylalanine hydroxylase-stimulating protein) (PHS) (pterin carbinolamine dehydratase) (PCD)	1100460	1101005	+	546	595.317	572.813	2643.64	2484.9	91.4743	81.9713	213.502	215.013	1317.58	1230.8
Rv0985c	mscL	mscL; Possible large-conductance ion mechanosensitive channel MscL	1101025	1101480	-	456	36.2863	27.5597	18.4632	15.336	2.0511	4.56145	19.695	15.7483	4.44403	3.05117
Rv0986	NA	Probable adhesion component transport ATP-binding protein ABC transporter	1101803	1102549	+	747	10.6762	14.4683	178.557	172.314	1.50249	1.53628	10.2192	6.13029	17.6979	18.795
Rv0987	NA	Probable adhesion component transport transmembrane protein ABC transporter	1102542	1105109	+	2568	22.4066	26.2632	21.4014	22.1828	1.82107	1.75961	21.4731	21.3987	12.2127	11.033
Rv0988	NA	Possible conserved exported protein	1105116	1106276	+	1161	50.9733	58.3078	18.7335	19.8271	4.83359	4.88051	52.6014	48.9451	33.0806	27.9988
Rv0989c	grcC2	grcC2; Probable polyprenyl-diphosphate synthase GrcC2 (polyprenyl pyrophosphate synthetase)	1106405	1107382	-	978	7.1638	6.76762	82.3397	58.8427	0.478169	0.586707	1.74476	2.34117	3.74944	3.49192
Rv0990c	NA	Hypothetical protein	1107443	1108099	-	657	15.2018	15.0475	946.622	882.466	4.69785	4.14847	11.8925	17.4251	55.5199	47.1672
Rv0991c	NA	Conserved serine rich protein	1108172	1108504	-	333	58.4186	53.8415	2031.3	1937.31	17.6949	19.1697	57.7152	64.3831	299.059	251.451
Rv0992c	NA	Conserved hypothetical protein	1108578	1109171	-	594	42.2861	34.4152	22.573	25.0178	1.25966	2.05273	8.46686	7.88451	5.03613	5.96226
Rv0993	galU	galU; UTP--glucose-1-phosphate uridylyltransferase GalU (UDP-glucose pyrophosphorylase) (UDPGP) (alpha-D-glucosyl-1-phosphate uridylyltransferase) (uridine diphosphoglucose pyrophosphorylase)	1109272	1110192	+	921	99.6215	95.3343	24.1231	24.5192	4.87452	4.98414	35.2021	29.6067	13.8305	11.9481
Rv0994	moeA1	moeA1; Probable molybdopterin biosynthesis protein MoeA1	1110269	1111549	+	1281	212.838	232.116	49.7797	49.4169	12.2662	13.046	75.2967	73.5272	96.5742	92.8149
Rv0995	rimJ	rimJ; Ribosomal-protein-alanine acetyltransferase RimJ (acetylating enzyme for N-terminal of ribosomal protein S5)	1111612	1112223	+	612	69.5407	64.4788	11.0819	12.8551	2.75088	2.57835	28.9092	26.8692	15.6101	11.9871
Rv0996	NA	Probable conserved transmembrane protein	1112384	1113460	+	1077	138.272	141.892	75.4947	61.0092	16.9344	13.5858	43.1951	43.4856	240.665	231.008
Rv0997	NA	Hypothetical protein	1114293	1114724	+	432	139.061	121.599	13.7144	12.9841	6.06213	5.47899	15.7998	16.3823	5.13767	4.97742
Rv0998	NA	Conserved hypothetical protein	1114748	1115749	+	1002	69.0295	63.4631	70.6425	65.6485	5.50725	4.15174	21.8697	18.5923	31.4921	29.6646
Rv0999	NA	Unknown protein	1115767	1116525	+	759	69.0348	51.7701	21.6715	21.4986	1.84842	1.03949	11.0043	9.32429	6.10269	6.16594
Rv1000c	NA	Conserved hypothetical protein	1116531	1117148	-	618	21.4677	17.0816	20.9396	18.0346	0.605372	0.464239	8.42869	6.06265	10.618	13.7128
Rv1001	arcA	arcA; Probable arginine deiminase ArcA (adi) (ad) (arginine dihydrolase)	1117185	1118393	+	1209	44.2026	40.1236	43.975	44.8282	1.77931	1.42382	13.5939	9.81357	11.7331	9.625
Rv1002c	NA	Conserved membrane protein	1118428	1119939	-	1512	57.5765	46.1019	33.9767	37.7719	0.494867	0.474371	17.1065	13.9043	3.44639	3.26251
Rv1003	NA	Conserved protein	1120022	1120879	+	858	21.283	24.6071	46.2464	38.8002	1.63514	1.50472	7.22241	6.06501	5.62347	3.68546
Rv1004c	NA	Probable membrane protein	1120889	1122148	-	1260	53.7118	40.5608	42.69	44.17	4.45381	3.64317	11.4756	11.3161	25.2735	23.3897
Rv1005c	pabB	pabB; Probable para-aminobenzoate synthase component I PABD	1122222	1123598	-	1377	22.8961	17.7663	29.6084	32.6404	2.3773	2.1356	7.82651	7.55814	5.32601	5.60318
Rv1006	NA	Unknown protein	1123714	1125417	+	1704	116.525	119.133	34.9977	45.2294	6.53173	5.72452	80.4804	79.95	3.22795	2.37531
Rv1007c	metS	metS; Methionyl-tRNA synthetase MetS (MetRS) (methionine--tRNA ligase)	1125444	1127003	-	1560	33.4448	30.0217	17.4401	18.1648	0.23982	0.413798	7.08111	6.93837	4.57751	3.72969
Rv1008	tatD	tatD; Probable deoxyribonuclease TatD (YJJV protein)	1127089	1127883	+	795	10.5004	8.43083	6.17762	6.32247	0.235295	0.27066	1.92045	1.96369	0.485529	0.318201
Rv1009	rpfB	rpfB; Probable resuscitation-promoting factor RpfB	1128091	1129179	+	1089	317.916	349.128	163.141	180.676	4.03665	3.88592	67.6249	63.0761	29.951	27.0624
Rv1010	ksgA	ksgA; Probable dimethyladenosine transferase KsgA (S-adenosylmethionine-6-N'%2C N'-adenosyl(rRNA) dimethyltransferase) (16S rRNA dimethylase) (high level kasugamycin resistance protein KsgA) (kasugamycin dimethyltransferase)	1129152	1130105	+	954	153.287	127.253	47.6396	55.3598	1.27452	0.9022	22.4052	24.7643	9.91288	6.23144
Rv1011	ispE	ispE; Probable 4-diphosphocytidyl-2-C-methyl-D-erythritol kinase IspE (CMK) (4-(cytidine-5'-diphospho)-2-C-methyl-D-erythritol kinase)	1130191	1131111	+	921	47.2615	50.2142	18.3674	18.429	1.01553	1.16816	16.4796	21.2445	4.71493	6.72939
Rv1012	NA	Hypothetical protein	1131128	1131421	+	294	7.09848	5.12947	4.7728	6.68992	0	0	5.19305	2.83199	1.64114	0.430221
Rv1013	pks16	pks16; Putative polyketide synthase Pks16	1131625	1133259	+	1635	44.7204	41.6089	96.4553	96.2812	2.45981	1.88634	64.322	50.7328	45.4459	37.1332
Rv1014c	pth	pth; Probable peptidyl-tRNA hydrolase Pth	1133333	1133908	-	576	8.66976	8.14541	7.17301	7.71458	0.324757	0.99618	6.39267	8.1309	1.0052	1.09796
Rv1015c	rplY	rplY; 50S ribosomal protein L25 RplY	1133921	1134568	-	648	27.8352	24.5655	21.895	21.9212	2.45372	3.54197	19.819	18.6308	3.72295	3.31828
Rv1016c	lpqT	lpqT; Probable conserved lipoprotein LpqT	1134785	1135465	-	681	15.651	15.3784	7.66965	8.02267	0.274684	0.210646	6.85767	5.19614	1.41702	1.48587
Rv1017c	prsA	prsA; Probable ribose-phosphate pyrophosphokinase PrsA (phosphoribosyl pyrophosphate synthetase) (PRPP synthetase)	1135501	1136481	-	981	74.458	58.8434	37.5872	38.9105	2.7649	2.04719	30.3026	27.6898	5.11513	4.25485
Rv1018c	glmU	glmU; Probable UDP-N-acetylglucosamine pyrophosphorylase GlmU	1136573	1138060	-	1488	51.2922	48.422	9.69207	9.69319	2.26282	2.98854	18.167	17.0661	2.3995	2.12508
Rv1019	NA	Probable transcriptional regulatory protein (probably TetR-family)	1138315	1138908	+	594	67.1308	66.5738	217.462	227.858	44.4031	39.2434	54.4298	58.5206	66.282	63.8813
Rv1020	mfd	mfd; Probable transcription-repair coupling factor Mfd (TRCF)	1138967	1142671	+	3705	43.3323	35.4799	47.7413	47.8364	2.01954	1.78102	9.67176	10.4497	38.313	32.1248
Rv1021	NA	Conserved protein	1142671	1143648	+	978	27.2072	32.8101	9.16657	10.3533	0.765071	0.88006	10.8359	12.2379	7.99223	8.66513
Rv1022	lpqU	lpqU; Probable conserved lipoprotein LpqU	1143736	1144467	+	732	77.7923	89.962	25.4527	22.5902	3.44987	3.2335	31.8994	32.5591	27.8159	22.1176
Rv1023	eno	eno; Probable enolase Eno	1144564	1145853	+	1290	70.9518	62.5438	9.97108	9.09161	1.74009	1.61242	17.8922	17.5073	14.587	10.2953
Rv1024	NA	Possible conserved membrane protein	1145858	1146544	+	687	30.3778	27.0735	5.67363	4.55949	0.680713	0.522015	10.7196	9.39255	7.16367	4.05047
Rv1025	NA	Conserved protein	1146561	1147028	+	468	50.8042	44.218	7.82888	6.38179	0.399701	1.07281	10.5545	10.8968	9.89732	8.37828
Rv1026	NA	Conserved protein	1147019	1147978	+	960	41.3819	36.5671	4.70982	5.91872	0.292281	0.149427	7.10989	6.61313	5.32754	4.34792
Rv1027c	kdpE	kdpE; Probable transcriptional regulatory protein KdpE	1148427	1149107	-	681	8.97473	9.47308	14.538	13.692	2.19747	3.89695	13.3197	13.7545	6.51828	6.12923
Rv1028A	kdpF	kdpD; Probable sensor protein KdpD	1149104	1151686	-	2583	6.83878	7.23316	28.0979	27.9764	3.15025	2.16591	7.68402	8.30026	16.8116	17.0899
Rv1028c	kdpD	kdpF; Probable membrane protein KdpF	1151920	1152012	+	93	16.8303	28.828	15.0882	14.8825	1.0057	1.54247	72.4267	57.0737	7.26335	10.8804
Rv1029	kdpA	kdpA; Probable potassium-transporting ATPase a chain KdpA (potassium-translocating ATPase a chain) (ATP phosphohydrolase [potassium-transporting] a chain) (potassium binding and translocating subunit A)	1152012	1153727	+	1716	5.64652	6.10296	3.67973	2.80176	0.381532	0.125393	14.4972	11.9481	2.02445	1.47418
Rv1030	kdpB	kdpB; Probable potassium-transporting P-type ATPase B chain KdpB (potassium-translocating ATPase B chain) (ATP phosphohydrolase [potassium-transporting] B chain) (potassium binding and translocating subunit B)	1153724	1155853	+	2130	9.06306	8.81081	4.24547	3.96719	0.0878215	0.134695	13.0708	10.9939	2.40114	2.55345
Rv1031	kdpC	kdpC; Probable potassium-transporting ATPase C chain KdpC (potassium-translocating ATPase C chain) (ATP phosphohydrolase [potassium-transporting] C chain) (potassium binding and translocating subunit C)	1155853	1156422	+	570	8.36873	6.61432	17.7794	18.9144	0.984526	0.251666	6.77508	7.12096	1.01578	1.10952
Rv1032c	trcS	trcS; Two component sensor histidine kinase TrcS	1156426	1157955	-	1530	4.82279	5.47591	3.15899	4.0946	0.550176	0.281274	1.58487	2.10872	1.63985	1.48806
Rv1033c	trcR	trcR; Two component transcriptional regulator TrcR	1157963	1158736	-	774	9.24453	10.175	11.6833	9.12926	1.32924	1.48269	6.14972	5.24412	4.36364	4.41227
Rv1034c	NA	Probable transposase (fragment)	1158918	1159307	-	390	0.573339	0	0.599659	1.30749	0	0	0	0.26686	0.247433	0
Rv1035c	NA	Probable transposase (fragment)	1159375	1160061	-	687	4.55667	2.561	2.38293	1.59052	0.272285	0.522015	0.915086	0.605971	0.421392	0.184112
Rv1036c	NA	Probable IS1560 transposase (fragment)	1160095	1160433	-	339	9.2343	13.0986	7.58861	8.59538	0.827699	1.26947	6.88802	2.76307	2.56192	0.373112
Rv1037c	esxI	esxI; Putative ESAT-6 like protein EsxI (ESAT-6 like protein 1)	1160544	1160828	-	285	44.1974	36.7462	4.10293	3.83399	2.6254	2.51666	16.3862	13.1464	5.75607	8.87614
Rv1038c	esxJ	esxJ; ESAT-6 like protein EsxJ (ESAT-6 like protein 2)	1160855	1161151	-	297	165.882	154.304	19.1608	19.1312	31.4916	24.6328	128.515	104.776	36.715	37.0512
Rv1039c	PPE15	PPE15; PPE family protein PPE15	1161297	1162472	-	1176	1.20421	0.569941	10.6062	7.49519	0	0.121981	0.610947	0.707997	0.24617	0.215111
Rv1040c	PE8	PE8; PE family protein PE8	1162549	1163376	-	828	0.900169	1.01185	7.2495	6.68633	0	0.0866243	0.433861	1.00556	1.0489	0.15276
Rv1041c	NA	Probable is like-2 transposase	1164572	1165435	-	864	14.4065	17.5514	113.415	129.672	8.55193	6.55818	10.9143	13.7322	8.26495	8.1981
Rv1042c	NA	Probable is like-2 transposase	1165092	1165499	-	408	11.1436	12.7315	14.9033	18.7471	5.50176	4.9223	11.8865	12.4993	2.60168	2.4801
Rv1043c	NA	Conserved hypothetical protein	1165781	1166806	-	1026	25.4985	27.6005	59.1886	49.9129	0.546959	0.559259	5.252	4.66615	6.11347	3.32855
Rv1044	NA	Conserved hypothetical protein	1167053	1167676	+	624	3.46392	2.81957	10.7439	9.92291	0	0.114944	1.1514	1.66788	3.24756	1.8243
Rv1045	NA	Hypothetical protein	1167673	1168554	+	882	5.40836	3.98959	6.45212	7.02029	0	0.325283	2.13831	1.53399	2.62582	1.57748
Rv1046c	NA	Hypothetical protein	1168704	1169228	-	525	45.9981	47.8751	404.033	409.324	53.802	37.5702	73.558	80.8816	80.8752	84.0824
Rv1047	NA	Probable transposase	1169423	1170670	+	1248	3.16531	3.42376	17.9273	15.3513	1.1991	0.804607	1.58317	2.08485	1.62378	0.912151
Rv1048c	NA	Hypothetical protein	1171038	1172153	-	1116	6.5451	5.85569	25.2169	20.6919	0.335233	0.771236	2.97754	2.23818	3.11287	2.94678
Rv1049	NA	Probable transcriptional repressor protein	1172386	1172832	+	447	5.33577	6.56006	9.41747	9.94093	0.418478	0.481375	2.6119	1.86265	2.37469	2.26371
Rv1050	NA	Probable oxidoreductase	1172881	1173786	+	906	10.9415	11.6517	4.47428	4.74382	0.51617	0.554166	2.1808	1.49336	1.38464	2.23373
Rv1051c	NA	Conserved hypothetical protein	1173945	1174700	-	756	0.69013	0.55411	0.928044	0.963569	0.247434	0.284623	0.118795	0.68833	0.382932	0.334616
Rv1052	NA	Hypothetical protein	1175723	1176112	+	390	34.5914	44.0389	186.894	226.943	11.5114	9.56332	30.8575	28.5541	18.8049	21.4052
Rv1053c	NA	Hypothetical protein	1176011	1176286	-	276	0.540102	0	0.847345	1.05574	0	0	0	0	0	0
Rv1054	NA	Probable integrase (fragment)	1176928	1177242	+	315	128.956	133.518	169.523	185.93	8.90761	4.09857	51.0344	49.2294	33.0853	26.1001
Rv1055	NA	Possible integrase (fragment)	1177239	1177373	+	135	20.4278	14.8945	23.098	17.2672	2.77126	1.06259	3.32627	2.31279	7.14806	1.87385
Rv1056	NA	Conserved protein	1177628	1178392	+	765	18.9989	18.9466	35.3603	33.2329	2.93427	3.56281	11.505	9.79534	9.20839	8.26699
Rv1057	NA	Conserved hypothetical protein	1179396	1180577	+	1182	8.95417	7.37163	16.0264	20.7074	0.474771	0.364086	6.3064	5.01887	4.32694	2.99626
Rv1058	fadD14	fadD14; Probable medium chain fatty-acid-CoA ligase FadD14 (fatty-acid-CoA synthetase) (fatty-acid-CoA synthase)	1180684	1182315	+	1632	14.2492	16.2224	5.58874	5.26704	0.63041	0.307644	9.07997	8.60919	2.60168	2.17009
Rv1059	NA	Conserved protein	1182391	1183455	+	1065	43.1108	38.7833	9.58892	9.16558	2.98593	2.49185	15.179	14.5608	3.80559	3.32543
Rv1060	NA	Unknown protein	1183508	1183981	+	474	169.353	169.154	107.559	128.633	8.6821	8.01988	39.9783	41.4985	18.9333	22.6819
Rv1061	NA	Conserved protein	1184015	1184878	+	864	19.3236	22.6908	37.9854	41.2287	1.19077	1.99236	6.96437	4.69785	2.01039	1.90313
Rv1062	NA	Conserved hypothetical protein	1184883	1185740	+	858	25.8002	28.9036	16.8995	15.7069	1.30811	0.91955	6.69905	6.55021	2.36186	1.91644
Rv1063c	NA	Conserved hypothetical protein	1185741	1186823	-	1083	37.3014	37.5972	51.1067	57.039	5.95897	5.09956	12.4389	12.6851	20.5829	17.8691
Rv1064c	lpqV	lpqV; Possible lipoprotein LpqV	1186904	1187323	-	420	9.40548	7.38074	9.09483	10.58	2.44959	0.853868	5.55961	3.71698	1.37855	1.20462
Rv1065	NA	Conserved hypothetical protein	1187435	1188001	+	567	94.9093	84.5202	75.7559	82.0961	37.1151	37.0642	112.459	109.032	246.778	225.755
Rv1066	NA	Conserved hypothetical protein	1187998	1188393	+	396	77.5455	73.4145	64.7662	60.5209	23.1463	18.1124	41.2759	43.8904	230.525	210.17
Rv1067c	PE_PGRS19	PE_PGRS19; PE-PGRS family protein PE_PGRS19	1188421	1190424	-	2004	3.90523	4.01348	2.8786	2.72627	0.0466716	0.143164	0.672224	0.623207	1.25198	0.883628
Rv1068c	PE_PGRS20	PE_PGRS20; PE-PGRS family protein PE_PGRS20	1190757	1192148	-	1392	5.62218	4.87521	1.96009	2.04094	0	0.15458	0.838735	0.523368	0.970534	0.272597
Rv1069c	NA	Conserved protein	1192510	1194273	-	1764	50.2809	50.0124	10.8272	9.53933	0.371151	0.243962	11.7098	13.3339	6.56455	5.73628
Rv1070c	echA8	echA8; Probable enoyl-CoA hydratase EchA8 (enoyl hydrase) (unsaturated acyl-CoA hydratase) (crotonase)	1194270	1195043	-	774	67.7932	68.8436	9.97108	9.31749	0.483359	0.556007	14.388	11.6984	5.36105	4.7391
Rv1071c	echA9	echA9; Possible enoyl-CoA hydratase EchA9 (enoyl hydrase) (unsaturated acyl-CoA hydratase) (crotonase)	1195055	1196092	-	1038	32.8151	28.8957	9.83834	10.176	0.0901059	0.760091	5.71041	4.11088	2.41712	3.04636
Rv1072	NA	Probable conserved transmembrane protein	1196279	1197115	+	837	1496.74	1489.95	5897.72	5733.15	311.543	295.041	753.345	700.8	1169.28	1004.78
Rv1073	NA	Conserved hypothetical protein	1197231	1198082	+	852	99.1163	101.973	897.955	875.176	29.9691	28.6226	79.7952	77.4459	88.344	72.7437
Rv1074c	fadA3	fadA3; Probable beta-ketoacyl CoA thiolase FadA3	1198156	1199373	-	1218	166.019	152.292	30.4014	38.875	6.14318	6.1243	58.1769	52.465	20.2822	19.627
Rv1075c	NA	Conserved exported protein	1199426	1200370	-	945	6.15201	4.87617	12.5389	11.4087	0	0.0758994	1.71065	1.76213	7.25018	6.29079
Rv1076	lipU	lipU; Possible lipase LipU	1200767	1201660	+	894	45.8543	41.141	36.4491	32.2673	1.77853	2.24642	9.74439	9.77891	17.1625	20.3734
Rv1077	cbs	cbs; Probable cystathionine beta-synthase Cbs (serine sulfhydrase) (beta-thionase) (hemoprotein H-450)	1201717	1203111	+	1395	127.91	118.015	43.9234	42.2976	2.54777	2.10804	32.7047	31.7822	30.7828	28.0171
Rv1078	pra	pra; Probable proline-rich antigen homolog Pra	1203313	1204035	+	723	617.303	559.585	65.1248	71.133	9.44355	7.14273	205.331	181.808	38.4394	33.0645
Rv1079	metB	metB; Cystathionine gamma-synthase MetB (CGS) (O-succinylhomoserine [thiol]-lyase)	1204067	1205233	+	1167	170.975	143.369	14.028	18.4143	1.36248	1.04484	77.9577	76.875	10.2535	7.47855
Rv1080c	greA	greA; Probable transcription elongation factor GreA (transcript cleavage factor GreA)	1205304	1205798	-	495	377.187	353.236	867.119	867.086	61.5975	55.6412	100.332	92.0911	45.2277	30.4075
Rv1081c	NA	Probable conserved membrane protein	1205984	1206418	-	435	6.8537	5.77803	16.8456	18.5882	0.860045	1.15419	4.74853	5.02434	1.10918	1.74462
Rv1082	mca	mca; Mycothiol conjugate amidase Mca (mycothiol S-conjugate amidase)	1206520	1207386	+	867	31.8081	27.6372	67.2559	71.5015	7.01205	4.96366	16.4702	18.3663	57.9883	60.5436
Rv1083	NA	Conserved hypothetical protein	1207383	1207649	+	267	36.29	32.9477	56.058	57.2945	5.60479	6.44718	19.5091	26.8959	46.623	50.215
Rv1084	NA	Conserved protein	1207636	1209657	+	2022	24.3286	17.1955	41.6766	42.3673	1.61897	1.13511	8.92762	7.51485	81.2747	75.7534
Rv1085c	NA	Possible hemolysin-like protein	1209756	1210484	-	729	65.639	60.3364	14.5432	14.789	2.30938	2.26293	15.0298	14.2765	1.8532	1.73505
Rv1086	NA	Short (C15) chain Z-isoprenyl diphosphate synthase (Z-FPP synthase) (Z-farnesyl diphosphate synthase) (Z-FPP synthetase) (Z-farnesyl diphosphate synthetase) (geranyltranstransferase) (farnesyl pyrophosphate synthetase)	1210595	1211383	+	789	57.2467	51.9253	168.953	182.992	14.1065	10.9996	32.0991	26.9093	27.3964	30.6193
Rv1087	PE_PGRS21	PE_PGRS21; PE-PGRS family protein PE_PGRS21	1211560	1213863	+	2304	46.2279	42.1452	34.647	30.8267	12.6655	8.99675	29.3517	26.4254	14.701	13.2304
Rv1087A	NA	Conserved hypothetical protein	1214040	1214360	+	321	1.62535	1.30501	8.98555	6.12722	0.291371	0.223442	1.3989	0.648446	0.300619	0
Rv1088	PE9	PE9; PE family protein PE9	1214513	1214947	+	435	2.22745	2.31121	3.40496	4.354	0.215011	0.32977	2.27104	0.717762	0.887346	0.29077
Rv1089	PE10	PE10; PE family protein PE10	1214769	1215131	+	363	0.205328	0.461605	1.71803	1.60542	0	0.197589	0	0.286709	0	0
Rv1089A	celA2a	celA2a; Probable cellulase CelA2a (endo-1%2C4-beta-glucanase) (endoglucanase) (carboxymethyl cellulase)	1215517	1215621	+	105	2.12954	0	0.742435	4.16262	0	0	0	0.991196	1.83807	0
Rv1090	celA2b	celA2b; Probable cellulase CelA2b (endo-1%2C4-beta-glucanase) (endoglucanase) (carboxymethyl cellulase)	1215599	1216054	+	456	9.4802	13.7798	12.6507	18.531	1.02555	0	3.939	3.88001	0.846481	0.832138
Rv1091	PE_PGRS22	PE_PGRS22; PE-PGRS family protein PE_PGRS22	1216469	1219030	+	2562	55.566	55.7562	28.9063	25.533	2.26341	1.76373	12.0937	11.3744	18.6067	18.0199
Rv1092c	coaA	coaA; Probable pantothenate kinase CoaA (pantothenic acid kinase)	1219248	1220186	-	939	24.924	23.5551	4.31704	5.04258	0.398424	0.229153	6.88633	5.43099	2.15812	1.88583
Rv1093	glyA1	glyA1; Serine hydroxymethyltransferase 1 GlyA1	1220574	1221854	+	1281	109.154	93.9843	74.6087	88.4841	6.6442	5.26319	34.3532	29.8171	13.8609	12.0462
Rv1094	desA2	desA2; Possible acyl-[acyl-carrier protein] desaturase DesA2 (acyl-[ACP] desaturase) (stearoyl-ACP desaturase)	1221959	1222786	+	828	680.618	737.742	183.78	200.15	25.4157	26.7669	400.887	362.253	180.061	157.19
Rv1095	phoH2	phoH2; Probable PHOH-like protein PhoH2 (phosphate starvation-inducible protein PSIH)	1222997	1224298	+	1302	384.577	358.806	108.372	110.332	17.0969	14.4331	118.366	112.709	142.673	112.787
Rv1096	NA	Possible glycosyl hydrolase	1224385	1225260	+	876	31.8216	28.3097	50.9026	57.628	5.87231	4.83079	23.4775	24.118	9.36347	8.51897
Rv1097c	NA	Probable membrane glycine and proline rich protein	1225263	1226144	-	882	78.1678	56.5192	7.42435	8.25916	0	0.162642	18.0229	18.8799	2.29759	2.29451
Rv1098c	fum	fum; Probable fumarase Fum (fumarate hydratase)	1226141	1227565	-	1425	110.676	113.472	8.31527	11.8598	0.721985	0.654333	38.5076	36.5908	5.4852	4.70435
Rv1099c	glpX	glpX; Fructose 1%2C6-bisphosphatase GlpX	1227596	1228684	-	1089	49.2787	42.7754	12.9568	16.1211	0.772975	1.18554	12.5353	10.7994	1.86086	2.32296
Rv1100	NA	Conserved protein	1228683	1229384	+	702	77.0822	63.1344	99.6101	107.712	11.1916	6.94771	26.3543	26.2413	29.9669	22.8826
Rv1101c	NA	Conserved membrane protein	1229391	1230548	-	1158	39.3267	40.4437	82.6007	90.4597	2.01921	3.03499	12.6415	13.9307	11.4999	10.8135
Rv1102c	mazF3	mazF3; Toxin MazF3	1230660	1230971	-	312	32.7281	36.7886	183.896	180.947	3.89708	3.6782	14.3925	12.3423	18.2482	13.7836
Rv1103c	mazE3	mazE3; Possible antitoxin MazE3	1230971	1231291	-	321	70.1223	63.6843	326.151	329.281	8.74112	13.1831	27.6982	35.3403	36.6756	28.7645
Rv1104	NA	Possible para-nitrobenzyl esterase (fragment)	1231301	1231990	+	690	36.5109	35.3339	22.031	25.9711	2.84656	2.18293	11.8444	10.8601	2.51736	1.83312
Rv1105	NA	Possible para-nitrobenzyl esterase (fragment)	1232311	1232826	+	516	1.8778	1.4613	3.02154	3.10583	0.18126	0	0.696195	0.60509	0.748053	0.735378
Rv1106c	NA	3-beta-hydroxysteroid dehydrogenase	1232844	1233956	-	1113	22.6348	21.9051	2.80164	4.3197	0.672273	0.644429	4.5187	6.1716	2.16754	1.36372
Rv1107c	xseB	xseB; Probable exodeoxyribonuclease VII (small subunit) XseB (exonuclease VII small subunit)	1233966	1234223	-	258	128.846	178.604	21.4529	25.4113	2.53763	2.22403	28.1959	40.7427	11.9688	16.1783
Rv1108c	xseA	xseA; Probable exodeoxyribonuclease VII (large subunit) XseA (exonuclease VII large subunit)	1234213	1235460	-	1248	57.6325	59.2109	14.4918	14.2423	3.59731	3.33337	17.5588	16.095	8.42818	7.09451
Rv1109c	NA	Conserved protein	1235457	1236095	-	639	229.318	223.417	28.0592	34.5419	51.522	44.0003	85.7333	84.0422	36.5457	27.1181
Rv1110	lytB2	lytB2; Probable LYTB-related protein LytB2	1236185	1237192	+	1008	122.745	124.592	135.572	153.713	29.9704	24.8333	68.7824	58.6457	13.4983	12.6736
Rv1111c	NA	Conserved hypothetical protein	1237209	1238192	-	984	59.0818	45.7222	12.0419	13.3255	2.09112	1.60361	12.3214	12.4806	2.4517	2.44229
Rv1112	NA	Probable GTP binding protein	1238255	1239328	+	1074	8.05023	7.02079	8.4198	6.57919	0.261257	0.267132	2.50864	2.32571	0.5391	0.70662
Rv1113	vapB32	vapB32; Possible antitoxin VapB32	1239416	1239613	+	198	94.8615	104.515	47.6396	59.2332	20.7844	19.5613	39.4616	49.9352	8.28525	7.02694
Rv1114	vapC32	vapC32; Possible toxin VapC32. Contains PIN domain.	1239610	1239984	+	375	23.4534	27.7037	13.3044	14.7634	3.24237	3.25153	15.5669	15.5419	0.771991	0
Rv1115	NA	Possible exported protein	1240187	1240885	+	699	6.39777	5.99295	3.79184	3.23064	0.401416	0.307832	2.44116	2.23338	0.138053	0
Rv1116	NA	Hypothetical protein	1241003	1241188	+	186	1.60288	0.900875	0.419117	0.783288	0	0	0.482845	1.11909	1.03762	0.680027
Rv1116A	NA	Conserved hypothetical protein (fragment)	1241115	1241390	-	276	85.3361	99.5663	46.604	63.3442	5.42203	4.41784	37.7459	42.9877	2.79707	2.29139
Rv1117	NA	Conserved protein	1241633	1241956	+	324	97.5383	95.9349	97.6852	87.6848	22.2278	16.3816	49.0624	52.6802	4.76537	7.41733
Rv1118c	NA	Conserved protein	1241971	1242831	-	861	11.7731	12.9418	4.34596	5.49939	0.760406	0.416521	4.90247	5.56037	1.12078	0.29381
Rv1119c	NA	Hypothetical protein	1242864	1243013	-	150	1.49068	1.11709	0.519705	1.45692	0	0	0.598728	0.693837	0	0
Rv1120c	NA	Conserved hypothetical protein	1243010	1243504	-	495	1.50574	1.35404	1.41738	2.20745	0.566848	0	0.544298	0	0.194947	0.255525
Rv1121	zwf1	zwf1; Probable glucose-6-phosphate 1-dehydrogenase Zwf1 (G6PD)	1243707	1245107	+	1401	102.198	120.798	102.772	121.93	4.40612	3.78847	51.5393	54.7492	40.5006	37.6476
Rv1122	gnd2	gnd2; Probable 6-phosphogluconate dehydrogenase%2Cdecarboxylating Gnd2	1245129	1246151	+	1023	138.576	150.446	38.4063	37.6691	1.37141	2.17348	39.5055	36.5231	33.9585	30.2921
Rv1123c	bpoB	bpoB; Possible peroxidase BpoB (non-haem peroxidase)	1246144	1247052	-	909	63.1366	56.7759	14.2361	15.627	2.36654	2.44606	15.808	16.0292	4.67101	6.81822
Rv1124	ephC	ephC; Probable epoxide hydrolase EphC (epoxide hydratase)	1247127	1248077	+	951	35.582	38.8513	12.9516	14.324	1.77028	1.50841	10.4825	7.11347	10.9589	12.2362
Rv1125	NA	Conserved hypothetical protein	1248082	1249326	+	1245	16.7627	14.7374	4.38305	5.32447	0.525871	0.518493	5.26592	3.42739	3.95296	3.04783
Rv1126c	NA	Conserved protein	1249330	1249935	-	606	33.0852	30.8304	12.6067	15.7472	2.77812	2.48552	17.043	12.8806	11.306	9.39245
Rv1127c	ppdK	ppdK; Probable pyruvate%2C phosphate dikinase PpdK	1249932	1251404	-	1473	34.8129	33.6149	23.0215	23.639	3.49229	2.97028	13.9622	13.4245	17.2296	13.2238
Rv1128c	NA	Conserved hypothetical protein	1251617	1252972	-	1356	3.73769	3.83071	10.1181	10.207	1.17257	0.740523	2.11939	2.0723	7.9704	7.55552
Rv1129c	NA	Probable transcriptional regulator protein	1253074	1254534	-	1461	4.43837	5.56249	30.0404	32.6086	8.57838	6.92212	3.44238	4.63033	35.733	31.9459
Rv1130	prpD	prpD; Possible methylcitrate dehydratase PrpD	1254555	1256135	+	1581	3.44148	3.12657	145.902	148.226	106.072	90.6883	30.8453	30.9396	78.432	65.8426
Rv1131	prpC	prpC; Probable methylcitrate synthase PrpC	1256132	1257313	+	1182	4.09874	4.81991	82.2426	81.0425	101.285	76.1546	27.2011	29.761	47.3514	41.1986
Rv1132	NA	Conserved membrane protein	1257325	1259055	+	1731	36.169	38.9625	19.8605	22.8932	15.9936	11.602	9.6502	10.0408	13.1564	8.76846
Rv1133c	metE	metE; Probable 5-methyltetrahydropteroyltriglutamate--homocysteine methyltransferase MetE (methionine synthase%2C vitamin-B12 independent isozyme)	1259067	1261346	-	2280	1093.3	992.883	201.386	194.671	9.59912	6.66916	263.834	208.744	749.686	621.996
Rv1134	NA	Hypothetical protein	1261922	1262158	+	237	4.40285	4.5956	2.96034	3.07366	1.18392	0.302637	2.27365	4.83051	1.2215	1.06738
Rv1135A	NA	PPE16; PPE family protein PPE16	1262272	1264128	-	1857	4.13409	4.82747	10.7887	9.57156	0.453295	0.463489	2.65994	3.41874	40.7405	38.6198
Rv1135c	PPE16	Possible acetyl-CoA acetyltransferase (acetoacetyl-CoA thiolase)	1264314	1264556	+	243	0	1.7239	0	0	0	0	0	0	0	0
Rv1136	NA	Possible enoyl-CoA hydratase	1264606	1264947	+	342	2.61523	1.71482	5.24263	4.25999	0	0.209722	1.5756	0.608629	0	0
Rv1137c	NA	Hypothetical protein	1265087	1265455	-	369	3.63581	3.6328	3.38019	2.36897	3.29509	1.94377	4.38093	3.94867	0.784543	0.685556
Rv1138c	NA	Possible oxidoreductase	1265472	1266488	-	1017	17.5891	18.1238	9.19831	9.45492	6.52962	5.21892	11.9216	10.3359	4.17497	4.47735
Rv1139c	NA	Conserved hypothetical membrane protein	1266485	1266985	-	501	62.4836	66.0552	59.4393	68.92	25.3894	24.9105	66.3261	59.6201	18.6834	20.7021
Rv1140	NA	Probable integral membrane protein	1267347	1268195	+	849	72.6026	74.4066	30.8517	31.8325	1.8728	1.52067	25.8109	23.7817	17.0493	18.9206
Rv1141c	echA11	echA11; Probable enoyl-CoA hydratase EchA11 (enoyl hydrase) (unsaturated acyl-CoA hydratase) (crotonase)	1268203	1269009	-	807	10.9908	10.4857	12.9443	14.7136	1.15898	1.86645	7.12241	10.9621	2.51112	2.50776
Rv1142c	echA10	echA10; Probable enoyl-CoA hydratase EchA10 (enoyl hydrase) (unsaturated acyl-CoA hydratase) (crotonase)	1269152	1269958	-	807	56.5239	50.9748	28.3036	27.1705	1.62258	1.2443	6.23211	7.09313	9.80533	9.56082
Rv1143	mcr	mcr; Probable alpha-methylacyl-CoA racemase Mcr (2-methylacyl-CoA racemase) (2-arylpropionyl-CoA epimerase )	1270062	1271144	+	1083	26.5652	23.827	26.5611	29.0576	0.604533	0.529824	11.8585	10.3787	8.73212	5.02203
Rv1144	NA	Probable short-chain type dehydrogenase/reductase	1271156	1271908	+	753	29.4969	30.82	10.8703	10.5447	0.372629	0.285757	9.54148	6.21965	4.10088	2.85557
Rv1145	mmpL13a	mmpL13a; Probable conserved transmembrane transport protein MmpL13a	1272423	1273334	+	912	12.7492	11.3913	6.1544	5.19186	5.23029	3.53906	4.43137	4.79295	0.952291	2.6351
Rv1146	mmpL13b	mmpL13b; Probable conserved transmembrane transport protein MmpL13b	1273355	1274767	+	1413	18.5148	20.219	11.4203	12.3214	0.992887	0.812172	6.86439	7.21826	1.77563	1.25321
Rv1147	NA	Conserved protein	1274900	1275550	+	651	19.2346	18.661	6.94536	7.49719	0.574685	0.661059	3.58685	4.95598	0.88939	0.777174
Rv1148c	NA	Conserved hypothetical protein	1276300	1277748	-	1449	11.8822	11.3906	72.5757	69.3267	1.80734	2.02948	6.94177	5.74606	16.516	15.276
Rv1149	NA	Possible transposase	1277893	1278300	+	408	116.003	137.788	442.704	498.673	49.2866	36.2141	87.3878	91.3212	40.2078	39.0615
Rv1151c	NA	Transcriptional regulatory protein	1278904	1279617	-	714	23.2788	20.5347	20.9629	21.6293	2.75088	2.41092	6.66651	8.45432	2.8382	2.1258
Rv1152	NA	Probable transcriptional regulatory protein	1279655	1280020	+	366	115.467	122.696	264.112	308.301	21.2103	22.1446	50.3029	49.7629	57.2138	56.3308
Rv1153c	omt	omt; Probable O-methyltransferase Omt	1279998	1280846	-	849	7.81334	8.28932	3.03008	3.68948	1.10165	0.675853	4.33707	5.51637	0.795632	0.893887
Rv1154c	NA	Hypothetical protein	1280843	1281484	-	642	13.8155	12.7891	6.9213	5.67335	1.60254	0.335163	5.31581	4.53912	1.65341	2.75824
Rv1155	NA	Possible pyridoxamine 5'-phosphate oxidase (PNP/PMP oxidase) (pyridoxinephosphate oxidase) (PNPOX) (pyridoxine 5'-phosphate oxidase)	1281429	1281872	+	444	74.3662	67.1761	29.8479	32.4853	14.7457	21.0005	30.7455	24.1436	5.65083	5.12777
Rv1156	NA	Conserved protein	1282306	1282893	+	588	479.781	515.369	350.27	364.849	30.0632	24.5182	136.241	134.165	354.321	294.271
Rv1157c	NA	Conserved ala-%2C pro-rich protein	1283056	1284171	-	1116	47.9529	41.3652	3.21323	2.93733	0.838082	0.706966	11.7492	10.3516	4.84224	3.85349
Rv1158c	NA	Conserved hypothetical ala-%2C pro-rich protein	1284179	1284862	-	684	78.5658	54.2619	6.1544	4.89899	3.14501	2.51666	12.8674	13.6941	6.06645	4.99283
Rv1159	pimE	pimE; Mannosyltransferase PimE	1284992	1286287	+	1296	32.5511	31.1594	12.6919	14.9514	2.81456	2.49045	10.4639	10.9215	2.97836	2.24472
Rv1159A	NA	Unknown protein	1286284	1286568	-	285	235.632	315.136	230.038	216.493	208.391	178.683	225.941	204.499	177.761	171.31
Rv1160	mutT2	mutT2; Probable mutator protein MutT2 (7%2C8-dihydro-8-oxoguanine-triphosphatase) (8-oxo-dGTPase)	1286595	1287020	+	426	14.6968	11.4069	3.4769	5.64299	1.09777	0.505105	6.95705	3.90894	1.13262	1.18765
Rv1161	narG	narG; Respiratory nitrate reductase (alpha chain) NarG	1287328	1291026	+	3699	191.645	213.791	243.161	246.226	343.07	388.796	346.102	368.78	570.436	486.347
Rv1162	narH	narH; Probable respiratory nitrate reductase (beta chain) NarH	1291065	1292741	+	1677	145.024	138.087	66.8922	63.4197	62.911	57.9531	211.483	206.041	380.701	311.121
Rv1163	narJ	narJ; Probable respiratory nitrate reductase (delta chain) NarJ	1292798	1293403	+	606	53.8711	43.5497	25.9852	29.2105	15.434	14.3213	67.1346	63.3727	154.94	120.015
Rv1164	narI	narI; Probable respiratory nitrate reductase (gamma chain) NarI	1293406	1294146	+	741	61.4579	57.5502	27.0373	29.1973	16.4088	21.0045	80.2344	72.1927	128.144	98.3203
Rv1165	typA	typA; Possible GTP-binding translation elongation factor TypA (tyrosine phosphorylated protein A) (GTP-binding protein)	1294168	1296054	+	1887	53.2047	53.0571	18.4251	18.8002	7.08785	7.06987	23.0353	23.275	124.574	99.0699
Rv1166	lpqW	lpqW; Probable conserved lipoprotein LpqW	1296152	1298059	+	1908	35.431	29.5079	36.0361	36.9574	3.38237	2.63142	10.2612	9.38207	31.3065	28.7044
Rv1167c	NA	Probable transcriptional regulatory protein	1298087	1298692	-	606	28.6575	20.738	80.3999	87.1505	4.01284	2.48552	11.7078	8.93057	3.02554	2.29593
Rv1168c	PPE17	PPE17; PPE family protein PPE17	1298764	1299804	-	1041	58.496	53.1984	509.52	493.476	5.30093	6.89	34.5951	40.4905	28.551	29.1608
Rv1169c	lipX	lipX; PE family protein. Possible lipase LipX.	1299822	1300124	-	303	10.0855	8.29519	443.293	398.849	7.40831	3.31402	12.7452	12.7089	57.326	50.928
Rv1170	mshB	mshB; N-acetyl-1-D-myo-inosityl-2-amino-2-deoxy-alpha-D-glucopyranoside deacetylase MshB (GlcNAc-Ins deacetylase)	1300304	1301215	+	912	17.5711	17.2707	56.2444	58.7879	3.69197	3.46041	12.5063	10.8412	3.91497	3.60593
Rv1171	NA	Conserved hypothetical protein	1301307	1301747	+	441	56.7878	40.8458	23.5104	28.9071	9.1197	9.10793	38.4896	39.1758	2.18818	2.58133
Rv1172c	PE12	PE12; PE family protein PE12	1301755	1302681	-	927	94.9565	100.592	225.289	233.468	21.0871	16.4031	105.116	98.462	36.3302	34.3843
Rv1173	fbiC	fbiC; Probable F420 biosynthesis protein FbiC	1302931	1305501	+	2571	179.421	163.001	36.0215	41.1971	8.33075	8.06243	34.8967	36.2301	19.7427	16.6777
Rv1174c	TB8.4	TB8.4; Low molecular weight T-cell antigen TB8.4	1305669	1306001	-	333	837.78	937.949	838.082	1004.53	301.093	287.761	695.549	706.964	102.005	83.9435
Rv1175c	fadH	fadH; Probable NADPH dependent 2%2C4-dienoyl-CoA reductase FadH (2%2C4-dienoyl coenzyme A reductase) (4-enoyl-CoA reductase)	1306202	1308226	-	2025	36.7333	35.0847	9.43168	11.4755	1.15469	0.495876	12.5955	11.9751	1.00073	0.936926
Rv1176c	NA	Conserved hypothetical protein	1308223	1308792	-	570	10.8532	13.9636	15.1808	18.7866	0.65635	1.00667	5.67216	6.75578	1.01578	1.10952
Rv1177	fdxC	fdxC; Probable ferredoxin FdxC	1309005	1309331	+	327	483.901	478.092	260.568	273.116	32.3207	28.2952	200.491	203.695	228.705	205.393
Rv1178	NA	Probable aminotransferase	1309364	1310452	+	1089	309.429	264.654	231.147	244.291	4.2943	3.35902	50.6362	47.8805	134.248	109.179
Rv1179c	NA	Unknown protein	1310480	1313299	-	2820	31.0823	24.8373	2.95789	4.77889	2.25533	1.44976	13.3121	12.4005	1.91629	1.70441
Rv1180	pks3	pks3; Probable polyketide beta-ketoacyl synthase Pks3	1313725	1315191	+	1467	112.284	119.418	21.309	29.7938	52.4711	47.4255	241.022	221.205	14.5373	12.6744
Rv1181	pks4	pks4; Probable polyketide beta-ketoacyl synthase Pks4	1315234	1319982	+	4749	105.955	97.1716	4.15304	5.00058	20.9551	18.0634	199.797	184	11.1353	10.4405
Rv1182	papA3	papA3; Probable conserved polyketide synthase associated protein PapA3	1320035	1321453	+	1419	159.888	168.507	1.59318	1.2834	39.5475	40.6391	282.149	275.041	6.32445	5.97216
Rv1183	mmpL10	mmpL10; Probable conserved transmembrane transport protein MmpL10	1321520	1324528	+	3009	107.157	117.194	1.78762	1.79149	11.5941	10.2737	125.894	126.592	4.3936	3.48895
Rv1184c	NA	Possible exported protein	1324532	1325611	-	1080	62.6638	64.0772	1.80453	2.69799	40.2698	32.5419	146.938	130.48	1.34026	1.28827
Rv1185c	fadD21	fadD21; Probable fatty-acid-AMP ligase FadD21 (fatty-acid-AMP synthetase) (fatty-acid-AMP synthase)	1325776	1327512	-	1737	115.985	114.024	4.35331	4.73896	10.2307	8.91916	72.6953	64.8899	2.38886	2.11172
Rv1186c	NA	Conserved protein	1327689	1329305	-	1617	20.097	16.062	9.78665	11.758	1.79309	2.08477	12.4411	11.9072	1.73065	1.64266
Rv1187	rocA	rocA; Probable pyrroline-5-carboxylate dehydrogenase RocA	1329390	1331021	+	1632	10.5499	9.03525	4.7767	4.73141	2.40702	1.84586	10.7309	10.5861	1.65562	1.31755
Rv1188	NA	Probable proline dehydrogenase	1331021	1332010	+	990	9.63672	10.4092	3.54344	3.38476	1.70054	1.66634	10.1602	9.56654	1.07221	1.66091
Rv1189	sigI	sigI; Possible alternative RNA polymerase sigma factor SigI	1332092	1332964	+	873	6.57402	7.8695	1.87522	1.91919	0.535681	0.903751	5.76095	5.12629	0.884296	0.869313
Rv1190	NA	Conserved hypothetical protein	1332980	1333858	+	879	7.71626	6.48138	0.798181	1.32598	1.59607	1.06078	5.61946	3.90727	0.329348	0.287793
Rv1191	NA	Conserved protein	1333931	1334845	+	915	14.8253	15.1081	2.12994	4.2991	0.408874	0.156776	3.04271	2.27488	0.421853	0.414705
Rv1192	NA	Unknown protein	1334927	1335754	+	828	178.864	141.761	82.569	82.8753	5.64794	5.63058	58.4627	51.7864	73.7727	60.0345
Rv1193	fadD36	fadD36; Probable fatty-acid-CoA ligase FadD36 (fatty-acid-CoA synthetase) (fatty-acid-CoA synthase)	1335794	1337215	+	1422	68.5587	56.7969	25.4918	26.1774	1.51279	1.41231	16.0419	15.2234	10.6542	11.2965
Rv1194c	NA	Conserved protein	1337248	1338513	-	1266	53.2218	52.5454	115.517	125.84	6.64905	7.02519	45.4012	41.1041	13.0342	12.7884
Rv1195	PE13	PE13; PE family protein PE13	1339003	1339302	+	300	1094.66	1106.75	9.61454	9.46996	7.79416	10.2806	40.4141	37.8141	10.2932	13.0701
Rv1196	PPE18	PPE18; PPE family protein PPE18	1339349	1340524	+	1176	2028.07	2039.18	13.5229	17.0965	19.724	15.4916	138.532	132.484	74.7538	55.9287
Rv1197	esxK	esxK; ESAT-6 like protein EsxK (ESAT-6 like protein 3)	1340659	1340955	+	297	2317.58	2341.65	29.3974	32.3759	77.7842	74.1399	269.125	265.27	117.293	86.0268
Rv1198	esxL	esxL; Putative ESAT-6 like protein EsxL (ESAT-6 like protein 4)	1341006	1341290	+	285	3132	3260.71	27.8999	32.9723	76.4648	73.9899	291.486	257.815	201.462	193.944
Rv1199c	NA	Possible transposase	1341358	1342605	-	1248	5.43477	6.98178	31.8569	24.4571	1.79865	1.8391	3.31027	3.41915	2.62897	3.34456
Rv1200	NA	Probable conserved integral membrane transport protein	1342942	1344219	+	1278	33.5928	32.7128	29.2791	29.1269	3.43968	4.60207	15.3196	19.5447	7.24874	3.95884
Rv1201c	dapD	dapD; Tetrahydrodipicolinate N-succinyltransferase DapD	1344216	1345169	-	954	140.708	131.556	28.1098	33.9794	1.66668	1.20293	37.3734	32.7282	10.1152	10.4741
Rv1202	dapE	dapE; Probable succinyl-diaminopimelate desuccinylase DapE	1345260	1346324	+	1065	38.0718	36.1873	23.2037	24.8975	2.81029	2.5592	15.6007	15.1471	8.24544	7.36345
Rv1203c	NA	Hypothetical protein	1346321	1346905	-	585	3.69485	3.29397	15.5911	17.1841	0.15988	0.122607	3.99152	3.73604	1.81451	1.29728
Rv1204c	NA	Conserved hypothetical protein	1346936	1348624	-	1689	20.167	20.0401	27.0468	30.1907	0.498383	0.679455	7.2847	8.07217	2.45675	2.62106
Rv1205	NA	Conserved hypothetical protein	1348719	1349282	+	564	42.2888	55.8543	20.18	21.6988	12.935	10.4281	47.6116	42.8112	5.64621	4.70955
Rv1206	fadD6	fadD6; Probable fatty-acid-CoA ligase FadD6 (fatty-acid-CoA synthetase) (fatty-acid-CoA synthase)	1349332	1351125	+	1794	42.668	41.4237	8.42999	8.32408	3.18023	2.67869	26.2319	22.7992	3.92665	2.89068
Rv1207	folP2	folP2; Dihydropteroate synthase 2 FolP2 (DHPS 2) (dihydropteroate pyrophosphorylase 2)	1351191	1352147	+	957	60.6708	56.2044	38.1225	39.9624	3.12744	1.64885	20.6458	23.2729	10.5876	12.556
Rv1208	gpgS	gpgS; Probable glucosyl-3-phosphoglycerate synthase GpgS	1352144	1353118	+	975	67.8833	69.0874	27.5044	34.5177	3.0697	2.869	19.3435	18.0398	9.40245	9.08097
Rv1209	NA	Conserved protein	1353157	1353525	+	369	280.967	300.841	258.374	290.001	19.5171	19.4377	97.5975	84.8963	66.9477	54.8444
Rv1210	tagA	tagA; Probable DNA-3-methyladenine glycosylase I TagA (tag I) (3-methyladenine-DNA glycosylase I%2C constitutive) (DNA-3-methyladenine glycosidase I)	1353522	1354136	+	615	102.287	103.398	92.6595	107.551	5.627	5.59804	40.4506	38.9226	30.1265	28.7933
Rv1211	NA	Conserved protein	1354243	1354470	+	228	1770.84	1695.84	715.962	766.479	132.501	130.237	584.153	581.545	508.312	447.69
Rv1212c	glgA	glgA; Putative glycosyl transferase GlgA	1354498	1355661	-	1164	8.45231	10.4367	5.62567	7.19697	0.401761	0.677813	4.62934	4.4706	0.994833	0.760649
Rv1213	glgC	glgC; Glucose-1-phosphate adenylyltransferase GlgC (ADP-glucose synthase) (ADP-glucose pyrophosphorylase)	1355836	1357050	+	1215	31.3472	30.6164	14.5004	15.3486	2.54032	3.48294	13.6746	12.6775	13.7402	13.6375
Rv1214c	PE14	PE14; PE family protein PE14	1357293	1357625	-	333	20.592	17.3601	5.15023	6.12517	1.68522	0.646171	1.61818	3.43793	5.50594	6.07736
Rv1215c	NA	Conserved protein	1357759	1359444	-	1686	44.9149	42.1888	15.7206	16.116	5.99124	5.65802	12.944	12.9631	27.473	23.2564
Rv1216c	NA	Probable conserved integral membrane protein	1359472	1360146	-	675	33.4575	39.9668	33.7231	47.7005	71.637	62.2679	40.8465	36.3879	81.059	74.2045
Rv1217c	NA	Probable tetronasin-transport integral membrane protein ABC transporter	1360155	1361801	-	1647	50.1871	46.0365	63.9928	75.19	45.544	40.5004	36.7525	31.7851	110.268	95.9965
Rv1218c	NA	Probable tetronasin-transport ATP-binding protein ABC transporter	1361798	1362733	-	936	18.7131	17.1859	62.7144	73.5463	33.4749	35.4027	17.175	15.1221	46.703	42.0265
Rv1219c	NA	Probable transcriptional regulatory protein	1362723	1363361	-	639	9.68126	10.0957	179.213	213.977	30.4448	28.1736	13.4925	11.5639	31.8642	27.9098
Rv1220c	NA	Probable methyltransferase	1363503	1364150	-	648	106.395	79.5147	9.98507	13.1527	1.15469	0.553433	11.0876	12.0458	10.7221	8.39329
Rv1221	sigE	sigE; Alternative RNA polymerase sigma factor SigE	1364413	1365186	+	774	121.334	123.399	1648.45	1453.9	90.5089	84.3278	85.8641	88.4777	565.902	451.685
Rv1222	rseA	rseA; Anti-sigma factor RseA	1365344	1365808	+	465	378.44	433.861	1367.16	1317.65	173.382	173.374	273.483	265.001	281.611	279.355
Rv1223	htrA	htrA; Probable serine protease HtrA (DEGP protein)	1365875	1367461	+	1587	191.572	184.456	439.833	421.744	34.7717	28.473	89.413	81.9095	149.461	122.898
Rv1224	tatB	tatB; Probable protein TatB	1367463	1367858	+	396	188.782	207.126	420.488	385.752	23.8549	22.6404	75.2945	76.7426	250.751	205.698
Rv1225c	NA	Conserved hypothetical protein	1367891	1368721	-	831	15.8755	13.6107	23.5462	22.967	1.12551	0.690493	4.97139	4.63393	11.264	9.2847
Rv1226c	NA	Probable transmembrane protein	1368832	1370295	-	1464	37.2161	39.201	65.9216	61.4512	0.830525	0.734887	9.32445	9.02841	95.4442	89.1616
Rv1227c	NA	Probable transmembrane protein	1370292	1370825	-	534	52.4809	36.8701	80.1455	67.1164	1.57635	0.671582	5.88637	6.82143	77.705	67.2692
Rv1228	lpqX	lpqX; Probable lipoprotein LpqX	1370920	1371477	+	558	9.083	6.75656	22.772	22.7154	4.19041	2.31371	5.79414	6.155	4.32342	4.98686
Rv1229c	mrp	mrp; Probable Mrp-related protein Mrp	1371777	1372949	-	1173	123.461	126.779	162.291	171.216	10.8441	9.96689	52.9055	51.0174	30.6032	29.222
Rv1230c	NA	Possible membrane protein	1372962	1374197	-	1236	41.9706	40.1283	13.2449	16.1487	8.39953	6.73147	17.2933	15.1566	4.37212	3.47936
Rv1231c	NA	Probable membrane protein	1374322	1374864	-	543	48.5912	41.9678	5.02477	4.96371	0.861233	0.924631	10.0891	12.0751	4.976	2.09644
Rv1232c	NA	Conserved protein	1374861	1376168	-	1308	88.21	86.3435	20.7405	26.9552	1.35862	1.37089	16.6847	17.4255	10.7713	8.7998
Rv1233c	NA	Conserved hypothetical membrane protein	1376230	1376826	-	597	48.4409	34.3826	4.43969	5.85695	0.47	0.360427	8.42431	8.01922	3.07115	3.38988
Rv1234	NA	Probable transmembrane protein	1376976	1377503	+	528	142.151	138.842	107.337	102.095	10.2741	11.9542	38.9513	45.9273	46.0563	42.1617
Rv1235	lpqY	lpqY; Probable sugar-binding lipoprotein LpqY	1377524	1378930	+	1407	31.5194	26.8553	51.4718	45.0433	2.12719	1.98811	11.6171	11.7612	39.0933	36.1386
Rv1236	sugA	sugA; Probable sugar-transport integral membrane protein ABC transporter SugA	1378927	1379850	+	924	23.796	24.6629	17.211	17.1077	1.01223	1.24199	11.8579	11.2636	25.2735	19.3013
Rv1237	sugB	sugB; Probable sugar-transport integral membrane protein ABC transporter SugB	1379855	1380679	+	825	27.7357	26.9116	12.0949	13.1564	1.70054	1.91266	16.2201	14.129	22.8088	13.9517
Rv1238	sugC	sugC; Probable sugar-transport ATP-binding protein ABC transporter SugC	1380684	1381865	+	1182	37.7084	39.4099	15.8286	18.3655	3.95643	3.8229	24.4658	24.1258	13.1441	15.5163
Rv1239c	corA	corA; Possible magnesium and cobalt transport transmembrane protein CorA	1381942	1383042	-	1101	15.4348	13.545	26.6933	28.3179	6.20135	5.60249	20.3111	17.5822	4.20703	2.18276
Rv1240	mdh	mdh; Probable malate dehydrogenase Mdh	1383213	1384202	+	990	158.629	135.912	13.6226	13.539	0.755797	0.941842	21.1369	18.6074	10.0398	9.07115
Rv1241	vapB33	vapB33; Possible antitoxin VapB33	1384278	1384538	+	261	56.8286	55.2123	5.67494	6.14026	1.43341	0.549616	10.3229	13.159	2.21836	5.33079
Rv1242	vapC33	vapC33; Possible toxin VapC33. Contains PIN domain.	1384535	1384966	+	432	30.8833	44.9937	5.95495	6.91361	0.649513	0.33206	11.2261	9.63662	2.9039	3.22068
Rv1243c	PE_PGRS23	PE_PGRS23; PE-PGRS family protein PE_PGRS23	1384989	1386677	-	1689	6.13394	5.35725	8.21558	7.2889	0.221504	0.169864	1.22298	1.41725	2.97095	2.24663
Rv1244	lpqZ	lpqZ; Probable lipoprotein LpqZ	1386857	1387717	+	861	24.585	19.3641	4.70813	7.27612	0.217259	0.166608	4.27663	4.71422	2.12947	2.05667
Rv1245c	NA	Probable short-chain type dehydrogenase/reductase	1387798	1388628	-	831	36.5943	35.9927	42.7771	43.7426	3.82674	4.14296	21.3986	22.9192	17.8831	17.3517
Rv1246c	relE	relE; Toxin RelE	1388685	1388978	-	294	7.352	5.98438	10.3411	10.9021	1.59065	0.243962	3.66568	2.47799	4.26696	2.58133
Rv1247c	relB	relB; Antitoxin RelB	1388975	1389244	-	270	20.9799	14.2739	17.6122	25.6309	0.692814	0.796944	12.3072	7.7093	6.07585	6.55848
Rv1248c	NA	Multifunctional alpha-ketoglutarate metabolic enzyme	1389357	1393052	-	3696	95.5471	89.0631	55.9568	56.7039	10.8562	8.61631	41.1382	37.3669	33.0279	29.2257
Rv1249c	NA	Possible membrane protein	1393194	1393982	-	789	114.966	114.045	81.4138	80.6936	12.2099	10.4542	32.3267	34.2961	10.3959	10.2599
Rv1250	NA	Probable drug-transport integral membrane protein	1394179	1395918	+	1740	17.3913	16.034	12.903	12.8945	1.72009	1.03053	8.46477	8.01501	5.10224	4.8704
Rv1251c	NA	Conserved hypothetical protein	1395821	1399240	-	3420	16.8246	11.8813	4.05734	3.38669	0.191436	0.125833	3.33502	3.07358	2.31371	2.25602
Rv1252c	lprE	lprE; Probable lipoprotein LprE	1399296	1399904	-	609	16.6447	16.3711	16.8968	15.1912	0.614318	0.588875	5.01398	5.12687	2.37682	1.66154
Rv1253	deaD	deaD; Probable cold-shock DeaD-box protein A homolog DeaD (ATP-dependent RNA helicase dead homolog)	1399970	1401661	+	1692	17.7084	17.6773	27.1831	29.3622	4.20111	3.94233	13.0574	12.9787	6.50169	5.08332
Rv1254	NA	Probable acyltransferase	1401658	1402809	+	1152	28.4032	26.909	11.5039	12.3939	2.59805	2.86402	13.409	15.9908	5.52858	3.40368
Rv1255c	NA	Probable transcriptional regulatory protein	1402778	1403386	-	609	5.01789	6.8786	7.04033	9.33001	0.15358	0.23555	3.09687	0.854479	2.21836	2.28462
Rv1256c	cyp130	cyp130; Probable cytochrome P450 130 Cyp130	1403386	1404603	-	1218	10.2194	8.11675	19.9689	15.55	0.15358	0.117775	1.62217	1.11082	3.96136	4.98463
Rv1257c	NA	Probable oxidoreductase	1404717	1406084	-	1368	82.3797	65.8982	64.6782	71.5146	4.23893	3.98472	21.4019	19.7044	11.7097	9.15352
Rv1258c	NA	Probable conserved integral membrane transport protein	1406081	1407340	-	1260	11.4167	10.7054	12.5595	14.5114	0.519611	0.683095	4.49046	4.12998	0.995623	1.50577
Rv1259	udgB	udgB; Probable uracil DNA glycosylase%2C UdgB	1407339	1408238	+	900	13.5818	7.44723	12.9926	13.3551	0.519611	0.159389	3.19321	2.89099	3.85995	3.23239
Rv1260	NA	Probable oxidoreductase	1408240	1409358	+	1119	45.0268	50.6881	9.68351	12.4339	1.17017	1.28195	22.8736	18.6015	3.88065	3.39102
Rv1261c	NA	Conserved protein	1409484	1409933	-	450	34.9482	28.858	5.54352	5.66579	3.32551	3.02839	12.9724	11.3327	3.21663	2.5297
Rv1262c	NA	Hypothetical hit-like protein	1409938	1410372	-	435	13.022	9.82264	5.55546	3.68416	0.860045	2.80304	7.8454	5.50284	0.221836	0.29077
Rv1263	amiB2	amiB2; Probable amidase AmiB2 (aminohydrolase)	1410431	1411819	+	1389	9.01491	6.93654	5.38787	4.19558	0.202009	0.0516378	1.16383	1.87321	2.77894	2.00336
Rv1264	NA	Adenylyl cyclase (ATP pyrophosphate-lyase) (adenylate cyclase)	1411894	1413087	+	1194	112.987	109.253	62.7432	68.026	4.07333	2.58306	25.1977	23.4475	32.4087	24.8945
Rv1265	NA	Unknown protein	1413260	1413940	+	681	122.253	120.936	1306.47	1025.08	26.6444	22.3285	115.525	95.8228	50.1624	45.1334
Rv1266c	pknH	pknH; Probable transmembrane serine/threonine-protein kinase H PknH (protein kinase H) (STPK H)	1413960	1415840	-	1881	26.073	24.0075	23.3328	25.0178	3.92816	3.12676	14.5146	13.7218	12.4151	14.2556
Rv1267c	embR	embR; Probable transcriptional regulatory protein EmbR	1416181	1417347	-	1167	5.04558	5.31262	3.5404	4.80645	0.641165	0.614609	5.38701	6.77784	1.98455	1.51739
Rv1268c	NA	Hypothetical protein	1417658	1418356	-	699	1.38618	1.31845	2.00744	2.08429	0.401416	0	0.899376	1.63781	0	0.180951
Rv1269c	NA	Conserved probable secreted protein	1418579	1418953	-	375	24.2484	21.8949	3.11823	3.88511	2.74354	1.33887	21.7937	19.9825	2.31597	1.34917
Rv1270c	lprA	lprA; Possible lipoprotein LprA	1419014	1419748	-	735	33.7685	35.5643	4.03036	5.25283	1.39977	2.04928	12.7077	13.7351	3.67615	2.40924
Rv1271c	NA	Conserved hypothetical secreted protein	1419961	1420302	-	342	8.71743	8.57412	1.59558	1.917	0	0.419444	3.4138	2.43452	1.4108	0.369839
Rv1272c	NA	Probable drugs-transport transmembrane ATP-binding protein ABC transporter	1420410	1422305	-	1896	21.346	21.1221	13.8149	16.2136	0.591962	0.94574	7.05779	6.91641	3.20645	1.53436
Rv1273c	NA	Probable drugs-transport transmembrane ATP-binding protein ABC transporter	1422302	1424050	-	1749	5.96613	5.65249	0.891432	1.1662	0.481286	0.164036	1.74586	2.26122	0.220695	0.361592
Rv1274	lprB	lprB; Possible lipoprotein LprB	1424197	1424754	+	558	427.836	529.414	706.77	779.764	36.2051	35.991	181.55	175.324	124.86	117.418
Rv1275	lprC	lprC; Possible lipoprotein LprC	1424751	1425293	+	543	161.696	151.825	135.669	132.142	11.5405	10.4351	53.5878	46.3836	33.9434	32.3783
Rv1276c	NA	Conserved hypothetical protein	1425438	1425914	-	477	10.7817	6.85005	1.79772	2.29075	0	0	2.25935	1.7455	0.404607	0
Rv1277	NA	Conserved hypothetical protein	1426164	1427417	+	1254	24.4286	19.0412	29.3422	30.091	0.671267	0.629166	6.58887	5.31167	22.5472	19.467
Rv1278	NA	Hypothetical protein	1427414	1430041	+	2628	24.6745	23.2726	38.0583	36.1734	1.24564	0.709607	7.14236	6.33641	33.5983	29.3592
Rv1279	NA	Probable dehydrogenase FAD flavoprotein GMC oxidoreductase	1430062	1431648	+	1587	41.2356	36.2155	15.9645	16.9377	2.06273	2.44055	16.2981	13.6406	12.8908	11.6363
Rv1280c	oppA	oppA; Probable periplasmic oligopeptide-binding lipoprotein OppA	1431665	1433440	-	1776	39.2395	40.6642	6.27684	6.68574	1.36924	1.05003	12.8949	12.4234	3.15143	2.42145
Rv1281c	oppD	oppD; Probable oligopeptide-transport ATP-binding protein ABC transporter OppD	1433433	1435271	-	1839	34.815	33.6675	9.07152	9.5068	0.712028	1.40408	10.7439	10.0737	2.09894	1.85704
Rv1282c	oppC	oppC; Probable oligopeptide-transport integral membrane protein ABC transporter OppC	1435268	1436143	-	876	36.4162	30.2225	1.51284	1.7463	1.28123	0.573144	13.0203	7.96012	0.991426	0.721946
Rv1283c	oppB	oppB; Probable oligopeptide-transport integral membrane protein ABC transporter OppB	1436140	1437117	-	978	48.3938	58.4242	12.7535	14.301	1.62578	1.46677	19.927	15.8561	2.2694	2.45727
Rv1284	canA	canA; Beta-carbonic anhydrase	1437324	1437815	+	492	3.63581	6.64121	3.64427	3.84958	7.60406	6.56021	11.865	16.9229	5.68794	3.59917
Rv1285	cysD	cysD; Probable sulfate adenylyltransferase subunit 2 CysD	1437909	1438907	+	999	8.20695	6.96082	232.072	241.507	30.1468	24.1955	50.2536	44.9015	53.0309	38.1101
Rv1286	cysN	cysN; Probable bifunctional enzyme CysN/CysC: sulfate adenyltransferase (subunit 1) + adenylylsulfate kinase	1438907	1440751	+	1845	5.89809	6.49362	61.435	60.3298	22.7108	20.7594	50.186	50.8814	21.6534	13.8482
Rv1287	NA	Conserved hypothetical protein	1440805	1441290	+	486	41.4078	36.719	19.4087	26.0806	9.81487	9.29768	38.4368	36.6192	7.34662	6.24617
Rv1288	NA	Conserved protein	1441348	1442718	+	1371	5.49084	4.64434	5.79977	5.8978	0.955083	1.09863	4.97848	4.47882	2.67466	1.75289
Rv1289	NA	Unknown protein	1442767	1443399	+	633	56.1654	60.0896	22.7833	28.4248	1.62532	0.679857	9.08023	8.71407	17.6838	16.1853
Rv1290A	NA	Conserved protein	1443482	1445047	-	1566	9.61422	8.45304	6.47142	5.90768	0.895881	0.641219	2.86747	2.32608	1.97188	1.13077
Rv1290c	NA	Hypothetical protein	1445058	1445372	+	315	4.4957	4.25556	7.91931	10.6378	0	0.455396	5.41706	0.660797	2.14442	2.0077
Rv1291c	NA	Conserved hypothetical secreted protein	1445499	1445834	-	336	0.88731	0.997397	6.03229	5.63688	0	0	0	0.309749	0	0
Rv1292	argS	argS; Probable arginyl-tRNA synthetase ArgS (ARGRS) (arginine--tRNA ligase)	1446379	1448031	+	1653	14.3838	14.0903	14.714	16.0411	1.01847	0.737643	6.3024	5.09989	5.54591	4.132
Rv1293	lysA	lysA; Diaminopimelate decarboxylase LysA (DAP decarboxylase)	1448028	1449371	+	1344	55.6787	51.4283	25.9852	30.6776	2.36608	1.86784	26.1275	23.9281	24.4119	19.1045
Rv1294	thrA	thrA; Probable homoserine dehydrogenase ThrA	1449375	1450700	+	1326	129.619	131.675	39.5658	46.0917	2.1866	3.78638	51.3389	51.1744	65.7153	51.1282
Rv1295	thrC	thrC; Threonine synthase ThrC (ts)	1450697	1451779	+	1083	139.639	137.16	38.366	43.5864	3.10903	1.6557	56.224	53.7195	72.1736	55.3591
Rv1296	thrB	thrB; Probable homoserine kinase ThrB	1451997	1452947	+	951	166.859	175.051	49.0195	53.0832	3.93396	4.14813	63.0836	61.723	86.2503	73.9492
Rv1297	rho	rho; Probable transcription termination factor Rho homolog	1453204	1455012	+	1809	726.058	709.432	335.395	379.652	83.0343	77.7119	164.725	156.832	43.3685	33.2818
Rv1298	rpmE	rpmE; 50S ribosomal protein L31 RpmE	1455163	1455405	+	243	1336.4	1491.17	594.452	710.472	219.391	209.567	387.695	396.601	166.391	152.511
Rv1299	prfA	prfA; Probable peptide chain release factor 1 PrfA (RF-1)	1455495	1456568	+	1074	179.603	182.618	137.548	152.881	17.5913	15.9611	64.9737	67.058	31.5373	24.2606
Rv1300	hemK	hemK; Probable HemK protein homolog HemK	1456565	1457542	+	978	104.256	107.254	72.1369	75.0804	9.27649	7.11382	46.3738	43.9501	31.3769	27.6767
Rv1301	NA	Conserved protein	1457558	1458211	+	654	257.678	291.569	168.189	168.191	11.87	12.9412	95.8514	89.2758	127.78	104.631
Rv1302	rfe	rfe; Probable undecapaprenyl-phosphate alpha-N-acetylglucosaminyltransferase Rfe (UDP-GlcNAc transferase)	1458295	1459509	+	1215	72.387	62.6809	18.4784	16.7875	24.7104	24.7348	60.7598	54.736	7.54518	5.72566
Rv1303	NA	Conserved hypothetical transmembrane protein	1459766	1460251	+	486	430.181	427.182	261.456	255.71	7.89039	7.37911	90.5483	72.3818	154.08	140.539
Rv1304	atpB	atpB; Probable ATP synthase a chain AtpB (protein 6)	1460244	1460996	+	753	323.08	354.597	112.534	108.543	5.21681	4.28635	47.4689	44.7815	121.617	98.7692
Rv1305	atpE	atpE; Probable ATP synthase C chain AtpE (lipid-binding protein) (dicyclohexylcarbodiimide-binding protein)	1461045	1461290	+	246	1601.88	1844.89	201.544	207.877	13.3071	16.0361	207.364	199.267	367.166	307.472
Rv1306	atpF	atpF; Probable ATP synthase B chain AtpF	1461321	1461836	+	516	1394.34	1466.5	222.687	214.726	13.7757	10.2861	188.669	184.754	422.65	364.993
Rv1307	atpH	atpH; Probable ATP synthase delta chain AtpH	1461843	1463183	+	1341	993.231	1030.8	157.655	166.606	8.7183	6.04394	135.484	120.529	289.281	230.333
Rv1308	atpA	atpA; Probable ATP synthase alpha chain AtpA	1463228	1464877	+	1650	599.434	621.759	61.0889	63.0448	4.59147	4.47737	97.0483	84.9004	134.689	105.557
Rv1309	atpG	atpG; Probable ATP synthase gamma chain AtpG	1464884	1465801	+	918	467.989	492.832	36.77	43.406	3.15842	3.28153	90.2983	89.4505	144.433	105.955
Rv1310	atpD	atpD; Probable ATP synthase beta chain AtpD	1465841	1467301	+	1461	948.74	979.514	62.642	61.1785	5.63356	5.44933	155.768	149.524	329.258	276.518
Rv1311	atpC	atpC; Probable ATP synthase epsilon chain AtpC	1467315	1467680	+	366	519.498	555.796	30.4581	26.0732	4.59983	4.5073	98.6428	103.507	136.575	102.985
Rv1312	NA	Conserved hypothetical secreted protein	1467688	1468131	+	444	398.69	469.478	46.5276	44.2981	4.84502	2.58468	85.3592	86.0264	130.839	119.363
Rv1313c	NA	Possible transposase	1468171	1469505	-	1335	17.9775	18.1369	34.6275	37.105	1.68144	1.66552	5.71819	6.00286	1.80709	1.98965
Rv1314c	NA	Conserved protein	1469671	1470252	-	582	23.6921	21.5931	11.3853	12.0158	1.60704	3.94364	5.70952	6.43766	0.663222	2.60794
Rv1315	murA	murA; Probable UDP-N-acetylglucosamine 1-carboxyvinyltransferase MurA	1470321	1471577	+	1257	71.3321	64.719	71.878	80.4376	5.05969	3.25244	29.4363	27.0745	11.3618	9.96183
Rv1316c	ogt	ogt; Methylated-DNA--protein-cysteine methyltransferase Ogt (6-O-methylguanine-DNA methyltransferase) (O-6-methylguanine-DNA-alkyltransferase)	1477134	1477631	-	498	11.3747	11.1036	8.29649	10.0931	3.3806	3.02455	16.2306	16.301	7.36336	9.90545
Rv1317c	alkA	alkA; Probable bifunctional regulatory protein and DNA repair enzyme AlkA (regulatory protein of adaptative response) (methylphosphotriester-DNA--protein-cysteine S-methyltransferase)	1477628	1479118	-	1491	9.89788	9.49635	34.6121	34.6885	1.44278	1.63558	10.7217	7.11986	11.7145	10.8585
Rv1318c	NA	Possible adenylate cyclase (ATP pyrophosphate-lyase) (adenylyl cyclase)	1479199	1480824	-	1626	9.62617	10.0476	4.55461	4.83847	0.805301	0.749892	5.79948	5.4406	0.771516	0.700101
Rv1319c	NA	Possible adenylate cyclase (ATP pyrophosphate-lyase) (adenylyl cyclase)	1480894	1482501	-	1608	14.0447	13.9636	2.47248	3.26175	0.348992	0.713681	6.98143	6.60181	1.5603	1.49454
Rv1320c	NA	Possible adenylate cyclase (ATP pyrophosphate-lyase) (adenylyl cyclase)	1482514	1484217	-	1704	27.9503	27.9763	7.22829	10.26	1.20755	1.38904	13.5452	13.4981	2.2086	2.00416
Rv1321	NA	Conserved hypothetical protein	1484279	1484959	+	681	49.7988	57.9457	31.022	34.2301	4.53229	3.37033	31.5189	32.0938	4.95956	4.64336
Rv1322	NA	Conserved hypothetical protein	1484982	1485278	+	297	32.1224	29.3376	27.2976	34.0928	8.18781	5.55446	21.4695	28.7347	1.94947	2.55525
Rv1322A	NA	Conserved protein	1485313	1485771	-	459	629.723	596.691	244.907	261.547	25.4711	24.0646	145.573	133.552	59.2869	57.869
Rv1323	fadA4	fadA4; Probable acetyl-CoA acetyltransferase FadA4 (acetoacetyl-CoA thiolase)	1485862	1487031	+	1170	316.292	317.438	229.669	235.784	111.437	104.706	138.782	126.937	82.4776	68.6478
Rv1324	NA	Possible thioredoxin	1487161	1488075	+	915	205.926	209.041	125.496	131.759	8.68857	7.91718	48.9779	53.0046	68.4456	64.0028
Rv1325c	PE_PGRS24	PE_PGRS24; PE-PGRS family protein PE_PGRS24	1488154	1489965	-	1812	25.0503	19.8357	17.0367	16.2818	0.671021	0.633333	2.82512	3.67596	61.0307	58.077
Rv1326c	glgB	glgB; 1%2C4-alpha-glucan branching enzyme GlgB (glycogen branching enzyme)	1490117	1492312	-	2196	29.4267	29.148	50.444	49.8908	2.8536	1.73107	18.3217	16.9668	111.483	97.3405
Rv1327c	glgE	glgE; Probable glucanase GlgE	1492320	1494425	-	2106	74.3571	79.3656	184.266	186.231	15.0998	13.7251	46.9089	42.0552	204.224	182.701
Rv1328	glgP	glgP; Probable glycogen phosphorylase GlgP	1494564	1497155	+	2592	110.076	103.498	17.0227	17.3683	1.11861	0.719463	20.4427	20.1968	24.1619	22.1056
Rv1329c	dinG	dinG; Probable ATP-dependent helicase DinG	1497195	1499189	-	1995	17.1111	13.7326	8.44032	8.32524	0.609468	0.539285	4.41168	5.00815	7.11044	7.03751
Rv1330c	pncB1	pncB1; Nicotinic acid phosphoribosyltransferase PncB1	1499213	1500559	-	1347	13.446	12.1287	11.8062	12.2762	0.763793	0.798719	5.46722	3.32238	8.4535	7.4182
Rv1331	NA	Conserved hypothetical protein	1500661	1500966	+	306	201.193	204.799	220.874	240.201	165.97	175.093	110.647	102.715	50.4569	39.2682
Rv1332	NA	Probable transcriptional regulatory protein	1500926	1501582	+	657	228.934	260.016	353.708	382.524	308.492	314.629	179.208	173.934	112.802	92.9867
Rv1333	NA	Probable hydrolase	1501599	1502633	+	1035	108.668	110.413	169.243	174.056	6.05459	5.68255	27.8539	27.6529	90.0656	68.1919
Rv1334	mec	mec; Possible hydrolase	1502641	1503081	+	441	45.8021	43.3155	64.6979	61.4482	2.12086	2.60226	18.3284	13.6879	57.768	41.3012
Rv1335	cysO	cysO; Sulfur carrier protein CysO	1503103	1503384	+	282	61.0545	63.2817	40.36	40.556	2.985	5.08687	13.3758	14.0244	39.0102	37.6764
Rv1336	cysM	cysM; Cysteine synthase B CysM (CSASE B) (O-phosphoserine sulfhydrylase B) (O-phosphoserine (thiol)-lyase B)	1503394	1504365	+	972	58.9678	51.8893	44.0305	46.0907	1.53959	3.09923	14.5062	13.8125	46.9588	42.9424
Rv1337	NA	Probable integral membrane protein	1504356	1505078	+	723	177.727	170.923	131.975	138.941	13.8419	12.8966	58.1337	65.2092	107.977	100.068
Rv1338	murI	murI; Probable glutamate racemase MurI	1505075	1505890	+	816	39.5505	38.1945	41.3662	37.3156	1.1462	1.05478	15.0783	12.3717	25.5438	19.5308
Rv1339	NA	Conserved protein	1505917	1506738	+	822	82.1506	86.4314	61.0748	64.5155	5.00647	3.83929	38.5677	36.591	35.3359	35.8528
Rv1340	rphA	rphA; Probable ribonuclease RphA (RNase PH) (tRNA nucleotidyltransferase)	1506755	1507534	+	780	131.963	124.813	46.2737	53.5137	4.31677	2.94256	39.1476	29.4881	25.8567	24.4862
Rv1341	NA	Conserved protein	1507573	1508187	+	615	60.718	61.031	35.2385	40.154	2.88954	1.98264	25.2634	26.7381	14.7494	15.6307
Rv1342c	NA	Conserved membrane protein	1508184	1508546	-	363	41.2709	46.8529	36.9377	38.53	7.72975	6.32286	17.0712	21.7899	5.31674	3.13599
Rv1343c	lprD	lprD; Probable conserved lipoprotein LprD	1508543	1508923	-	381	17.6065	20.0108	15.141	20.458	2.20937	1.69429	7.77875	7.37543	2.2795	1.99189
Rv1344	mbtL	mbtL; Acyl carrier protein (ACP) MbtL	1508968	1509288	+	321	32.507	35.2352	17.7282	17.4739	0.874112	1.78754	7.55404	9.72669	7.51549	6.69858
Rv1345	mbtM	mbtM; Probable fatty acyl-AMP ligase MbtM	1509281	1510846	+	1566	49.8797	42.4792	22.8491	27.166	1.25423	1.32824	9.92145	10.8329	9.36643	7.75387
Rv1346	mbtN	mbtN; Acyl-CoA dehydrogenase MbtN	1510846	1512006	+	1161	40.3806	41.7824	36.2585	39.6542	2.81959	2.10047	16.3219	16.4943	7.06494	6.75458
Rv1347c	mbtK	mbtK; Lysine N-acetyltransferase MbtK	1511973	1512605	-	633	5.41637	6.88251	4.06404	3.45241	0.88654	0.453238	3.12133	1.31533	0.762234	0.199818
Rv1348	irtA	irtA; Iron-regulated transporter IrtA	1513047	1515626	+	2580	7.68452	5.68285	11.9653	13.4962	0.580031	0.361405	3.2025	3.63054	1.90754	2.30418
Rv1349	irtB	irtB; Iron-regulated transporter IrtB	1515623	1517362	+	1740	6.55385	4.86317	3.36016	2.3026	0.161259	0.123664	2.37427	1.3159	0.665509	0.726925
Rv1350	fabG2	fabG2; Probable 3-oxoacyl-[acyl-carrier protein] reductase FabG2 (3-ketoacyl-acyl carrier protein reductase)	1517491	1518234	+	744	10.6191	13.0627	10.2684	9.69319	2.38853	1.92809	4.46632	7.13421	4.799	3.23013
Rv1351	NA	Hypothetical protein	1518231	1518560	+	330	20.7792	20.3106	7.32311	6.18086	4.53478	3.69492	10.0695	12.6152	2.33937	3.83288
Rv1352	NA	Conserved protein	1518763	1519134	+	372	241.033	318.91	96.1873	112.206	59.0848	57.0714	357.547	367.901	44.6177	40.4616
Rv1353c	NA	Probable transcriptional regulatory protein	1519200	1519985	-	786	2.84481	2.45162	0.892623	1.11215	0.23799	0	1.14261	1.58894	0.122772	0.64369
Rv1354c	NA	Conserved hypothetical protein	1520005	1521876	-	1872	1.3139	1.34265	0.541359	0.856094	0.0999251	0	1.19937	0.500363	0.567034	0.608101
Rv1355c	moeY	moeY; Possible molybdopterin biosynthesis protein MoeY	1521885	1524032	-	2148	2.60244	2.88632	3.62922	3.73047	0.174171	0.166957	1.37975	0.678332	1.16805	0.647735
Rv1356c	NA	Hypothetical protein	1524029	1524820	-	792	1.97628	1.69255	3.93716	4.50688	0	0.0905618	1.24735	0.91986	1.21842	1.75674
Rv1357c	NA	Conserved hypothetical protein	1525293	1526216	-	924	0.241994	0.181345	0.421838	0.157675	0	0.0776244	0.0971961	0	0	0.273777
Rv1358	NA	Probable transcriptional regulatory protein	1526612	1530091	+	3480	0.792459	0.818554	2.37451	2.42819	0.0537528	0.0618318	0.619373	0.777576	0.277295	0.545194
Rv1359	NA	Probable transcriptional regulatory protein	1530173	1530925	+	753	4.65219	7.67718	1.65643	1.74133	0	0.666766	1.78903	1.935	0.384457	0.33595
Rv1360	NA	Probable oxidoreductase	1531348	1532370	+	1023	60.2538	64.9449	9.83019	10.3252	5.85134	4.97798	39.2421	39.0665	2.35823	1.97826
Rv1361c	PPE19	PPE19; PPE family protein PPE19	1532443	1533633	-	1191	401.082	392.738	29.1925	33.8846	14.5282	11.8638	156.469	147.768	31.8422	32.1788
Rv1362c	NA	Possible membrane protein	1533948	1534610	-	663	27.3179	24.6416	9.05368	8.46022	1.97499	1.73092	15.5778	16.3256	3.34762	2.67087
Rv1363c	NA	Possible membrane protein	1534607	1535392	-	786	42.2928	45.5148	20.1336	21.2235	9.1626	8.39528	36.1065	33.3677	7.85741	6.59782
Rv1364c	NA	Possible sigma factor regulatory protein	1535683	1537644	-	1962	24.7307	25.3223	45.5735	49.6406	4.86241	4.97176	12.9083	12.5718	25.133	23.5951
Rv1365c	rsfA	rsfA; Anti-anti-sigma factor RsfA (anti-sigma factor antagonist) (regulator of sigma F A)	1537783	1538169	-	387	28.6966	24.0303	10.8775	12.988	5.31695	4.81873	18.5652	19.9007	0.997404	1.63417
Rv1366	NA	Hypothetical protein	1538390	1539211	+	822	8.16066	9.47892	2.93994	4.07653	0.455134	0.349026	3.38696	3.0387	0.586976	1.231
Rv1366A	NA	Conserved protein	1539180	1539440	+	261	51.6883	52.0022	44.2048	43.54	12.9007	9.61829	51.9586	40.2744	20.7047	15.9924
Rv1367c	NA	Conserved protein	1539512	1540645	-	1134	22.8729	18.8397	28.46	37.4507	1.40212	1.70774	12.9883	11.4722	4.08461	3.4577
Rv1368	lprF	lprF; Probable conserved lipoprotein LprF	1541020	1541805	+	786	152.292	144.965	18.0508	19.0919	21.5381	21.4445	161.108	137.311	13.7505	12.8738
Rv1369c	NA	Probable transposase	1541994	1542980	-	987	1.73686	1.95235	2.92235	2.43557	0.0947618	0	0.636944	0.105446	0.29331	0.512604
Rv1370c	NA	Putative transposase for insertion sequence element IS6110 (fragment)	1542929	1543255	-	327	17.5508	16.3976	21.2173	18.4899	1.43012	0.658027	3.84504	3.18274	3.83634	3.86804
Rv1371	NA	Probable conserved membrane protein	1543359	1544828	+	1470	0.202814	0.512947	0.95456	0.79288	0	0.146377	0.305473	0.0707997	0.262582	0.344177
Rv1372	NA	Conserved hypothetical protein	1544825	1546006	+	1182	2.83759	2.55172	3.82524	5.6699	1.74083	1.09226	1.59559	1.40881	2.61249	2.2472
Rv1373	NA	Glycolipid sulfotransferase	1546012	1546992	+	981	5.54636	6.14909	21.9325	19.7523	1.90683	2.26654	5.58446	4.8802	8.45963	7.09141
Rv1374c	NA	Hypothetical protein	1547072	1547530	-	459	1.62383	1.27771	6.11417	7.93528	0.203769	0.46879	2.15229	0.680232	0.630711	0
Rv1375	NA	Conserved hypothetical protein	1547832	1549151	+	1320	55.0535	60.1068	257.608	252.698	10.841	8.96562	274.394	237.087	16.3756	15.044
Rv1376	NA	Conserved hypothetical protein	1549148	1550641	+	1494	17.8103	19.0106	38.4561	42.0789	0.939056	0.528095	21.5205	24.4515	6.84664	6.34965
Rv1377c	NA	Putative transferase	1550579	1551217	-	639	38.0252	30.0249	18.1775	19.722	4.97655	4.93881	14.3357	15.4729	9.96702	9.30328
Rv1378c	NA	Conserved hypothetical protein	1551228	1552655	-	1428	41.0772	36.669	33.7917	31.9848	1.70293	1.35614	13.5217	13.2645	42.7757	40.5673
Rv1379	pyrR	pyrR; Probable pyrimidine operon regulatory protein PyrR	1552654	1553235	+	582	72.8692	95.2977	67.508	76.1001	1.28563	0.862671	43.0528	41.1295	24.3734	26.0794
Rv1380	pyrB	pyrB; Probable aspartate carbamoyltransferase PyrB (ATCase) (aspartate transcarbamylase)	1553232	1554191	+	960	16.382	12.829	10.5565	10.1681	0.194854	0	10.1035	7.69725	14.7764	14.4931
Rv1381	pyrC	pyrC; Probable dihydroorotase PyrC (DHOase)	1554188	1555480	+	1293	42.3109	42.3119	19.4739	20.1692	0.578685	0.443774	21.8793	20.0424	43.2118	36.9771
Rv1382	NA	Probable export or membrane protein	1555477	1555974	+	498	21.4023	19.8518	12.2099	12.141	0.187811	0.576104	9.01698	7.52353	15.5018	15.4931
Rv1383	carA	carA; Probable carbamoyl-phosphate synthase small chain CarA (carbamoyl-phosphate synthetase glutamine chain)	1555971	1557101	+	1131	20.8906	17.4082	6.34122	7.14933	0.578877	0.951259	13.658	13.159	16.7231	15.2095
Rv1384	carB	carB; Probable carbamoyl-phosphate synthase large chain CarB (carbamoyl-phosphate synthetase ammonia chain)	1557101	1560448	+	3348	35.9535	33.4575	6.51959	7.22366	0.726338	0.471311	19.4747	16.9107	13.4026	11.6738
Rv1385	pyrF	pyrF; Probable orotidine 5'-phosphate decarboxylase PyrF (OMP decarboxylase) (ompdecase)	1560445	1561269	+	825	52.3093	39.4026	4.5356	4.67979	0.226739	0.260818	13.0632	10.7229	6.43326	7.35913
Rv1386	PE15	PE15; PE family protein PE15	1561464	1561772	+	309	850.508	902.344	109.491	109.622	14.8316	12.0702	190.082	210.846	145.841	162.507
Rv1387	PPE20	PPE20; PPE family protein PPE20	1561769	1563388	+	1620	759.373	725.588	70.8819	72.0364	8.48698	7.83661	128.505	119.109	104.302	92.6776
Rv1388	mihF	mihF; Putative integration host factor MihF	1563694	1564266	+	573	801.143	815.443	89.7919	97.382	13.548	10.8902	325.852	284.8	83.3629	76.3766
Rv1389	gmk	gmk; Probable guanylate kinase Gmk	1564401	1565027	+	627	497.369	434.006	49.6082	61.46	7.16019	3.775	151.974	147.897	55.406	54.669
Rv1390	rpoZ	rpoZ; Probable DNA-directed RNA polymerase (omega chain) RpoZ (transcriptase omega chain) (RNA polymerase omega subunit)	1565093	1565425	+	333	216.44	234.487	582.21	526.109	69.0942	60.9554	209.555	166.896	514.081	450.864
Rv1391	dfp	dfp; Probable DNA/pantothenate metabolism flavoprotein homolog Dfp	1565441	1566697	+	1257	156.836	160.231	415.454	417.081	19.7923	19.5147	78.1633	69.8805	281.359	246.631
Rv1392	metK	metK; Probable S-adenosylmethionine synthetase MetK (mat) (AdoMet synthetase) (methionine adenosyltransferase)	1566825	1568036	+	1212	188.979	161.549	228.85	222.444	29.7876	28.5834	98.8494	88.8764	210.195	172.821
Rv1393c	NA	Probable monoxygenase	1568109	1569587	-	1479	7.10568	7.02427	12.3338	9.40741	2.59278	2.47327	9.47277	11.0479	2.47935	2.99322
Rv1394c	cyp132	cyp132; Probable cytochrome P450 132 Cyp132	1569584	1570969	-	1386	7.20603	7.79783	62.3758	54.6607	2.9692	3.05323	9.52521	9.98705	4.31669	4.56295
Rv1395	NA	Transcriptional regulatory protein	1571047	1572081	+	1035	9.36176	9.30904	39.3921	38.0065	3.52432	2.35618	2.60316	2.81557	5.12796	6.47701
Rv1396c	PE_PGRS25	PE_PGRS25; PE-PGRS family protein PE_PGRS25	1572127	1573857	-	1731	85.2556	75.3113	590.59	492.246	9.94195	7.78988	14.9941	14.1894	119.746	95.43
Rv1397c	vapC10	vapC10; Possible toxin VapC10	1574112	1574513	-	402	125.336	129.84	2044.69	1962.85	107.955	83.6791	195.257	193.394	183.636	160.466
Rv1398c	vapB10	vapB10; Possible antitoxin VapB10	1574510	1574767	-	258	992.92	1160.27	3908.06	4109.58	1149.91	983.021	1150.81	1243.26	660.157	669.194
Rv1399c	nlhH	nlhH; Probable non lipolytic carboxylesterase NlhH	1574850	1575809	-	960	13.4317	10.9963	6.65872	6.60165	0.194854	0.373567	3.74205	3.25236	0.904677	1.31755
Rv1400c	lipI	lipI; Probable lipase LipH	1575834	1576796	-	963	30.3399	30.1891	10.5236	7.48882	0.388494	0	4.66299	4.75527	2.50516	4.07169
Rv1401	NA	Possible membrane protein	1576930	1577532	+	603	116.807	108.513	24.3046	24.0403	5.27366	7.01786	33.5109	33.3111	8.64169	4.40495
Rv1402	priA	priA; Putative primosomal protein N' PriA (replication factor Y)	1577613	1579580	+	1968	46.7731	43.1678	8.19961	8.95767	1.14061	0.947585	6.20632	6.18742	3.82465	2.95646
Rv1403c	NA	Putative methyltransferase	1579598	1580422	-	825	1.6262	1.5233	216.953	185.073	3.40109	3.56451	4.89868	5.803	6.55022	9.19891
Rv1404	NA	Probable transcriptional regulatory protein	1580591	1581073	+	483	103.082	101.127	138.642	145.842	48.7982	54.6476	84.7888	70.892	33.7646	31.4248
Rv1405c	NA	Putative methyltransferase	1581145	1581969	-	825	2.61998	3.0466	2006.34	1755.1	15.9851	14.1711	33.2022	28.0058	112.523	106.401
Rv1406	fmt	fmt; Probable methionyl-tRNA formyltransferase Fmt	1582166	1583104	+	939	15.3196	12.8483	38.6873	38.1684	0.697241	0.534691	2.67802	3.87928	33.3995	29.2303
Rv1407	fmu	fmu; Probable Fmu protein (sun protein)	1583101	1584474	+	1374	25.9838	21.5246	34.4957	34.3552	0.612642	0.626419	3.07207	3.71157	19.7352	18.043
Rv1408	rpe	rpe; Probable ribulose-phosphate 3-epimerase Rpe (PPE) (R5P3E) (pentose-5-phosphate 3-epimerase)	1584499	1585197	+	699	77.1998	67.8401	33.6804	40.331	0.802832	0.820886	23.3838	19.0582	12.8389	11.038
Rv1409	ribG	ribG; Probable bifunctional riboflavin biosynthesis protein RibG : diaminohydroxyphosphoribosylaminopyrimidine deaminase (riboflavin-specific deaminase) + 5-amino-6-(5-phosphoribosylamino) uracil reductase (HTP reductase)	1585194	1586213	+	1020	119.328	119.019	52.1997	54.3487	2.10901	2.03924	47.2819	43.977	20.1512	21.3288
Rv1410c	NA	Aminoglycosides/tetracycline-transport integral membrane protein	1586210	1587766	-	1557	309.433	280.617	115.156	130.439	11.3533	9.71995	97.0193	86.4288	40.0994	32.3321
Rv1411c	lprG	lprG; Conserved lipoprotein LprG	1587772	1588482	-	711	251.172	238.5	90.4549	96.1032	7.89282	8.27207	57.4728	48.1587	28.0946	24.9056
Rv1412	ribC	ribC; Probable riboflavin synthase alpha chain RibC (RibE)	1588567	1589172	+	606	28.9035	26.8211	29.8444	33.6581	1.69774	2.01209	8.4474	14.2546	7.00652	7.72268
Rv1413	NA	Conserved hypothetical protein	1589386	1589901	+	516	27.3003	26.6282	8.61139	8.61162	1.26882	1.66802	16.5346	14.5222	2.8052	2.69639
Rv1414	NA	Conserved hypothetical protein	1589891	1590292	+	402	5.93306	4.79346	3.10271	2.71813	0.465323	0	3.35109	2.33005	0.480094	0.629279
Rv1415	ribA2	ribA2; Probable riboflavin biosynthesis protein RibA2 : GTP cyclohydrolase II + 3%2C4-dihydroxy-2-butanone 4-phosphate synthase (DHBP synthase)	1590397	1591674	+	1278	82.0574	79.3235	42.9427	50.3309	13.5392	12.347	40.9693	39.8223	16.3097	11.7776
Rv1416	ribH	ribH; Probable riboflavin synthase beta chain RibH (6%2C7-dimethyl-8-ribityllumazine synthase) (DMRL synthase) (lumazine synthase)	1591671	1592153	+	483	146.445	139.289	70.0472	84.6098	14.5233	18.1169	70.8432	63.9968	23.5753	18.8549
Rv1417	NA	Possible conserved membrane protein	1592150	1592614	+	465	130.314	144.861	55.994	65.1696	9.25242	7.40386	57.9414	62.4453	17.2245	16.8647
Rv1418	lprH	lprH; Probable lipoprotein LprH	1592639	1593325	+	687	51.0997	57.0738	41.9849	50.6846	4.22042	2.40127	23.5308	24.8448	3.79253	3.12991
Rv1419	NA	Unknown protein	1593505	1593978	+	474	165.264	189.834	397.179	426.778	44.7918	41.1586	155.556	146.672	106.067	112.075
Rv1420	uvrC	uvrC; Probable excinuclease ABC (subunit C-nuclease) UvrC	1594042	1595982	+	1941	45.3886	46.4013	78.0762	78.738	1.63834	1.73677	16.3794	14.0483	32.4149	23.3942
Rv1421	NA	Conserved protein	1595979	1596884	+	906	62.0294	63.3446	51.9705	53.6293	3.09702	4.35416	28.053	26.9953	47.9299	42.3013
Rv1422	NA	Conserved hypothetical protein	1596881	1597909	+	1029	113.938	107.312	58.8645	58.3333	3.90844	3.06696	33.6893	32.2644	61.2378	56.9121
Rv1423	whiA	whiA; Probable transcriptional regulatory protein WhiA	1597906	1598883	+	978	147.849	134.838	56.2748	58.8427	4.30352	3.08021	51.7918	46.8233	57.919	46.5589
Rv1424c	NA	Possible membrane protein	1598893	1599654	-	762	16.824	15.0631	6.64976	7.55226	1.10468	1.0354	8.36804	5.19012	5.19219	5.80968
Rv1425	NA	Possible triacylglycerol synthase (diacylglycerol acyltransferase)	1599658	1601037	+	1380	42.722	38.673	7.73908	10.1351	9.48854	7.32842	32.6046	29.2618	2.30758	4.67445
Rv1426c	lipO	lipO; Probable esterase LipO	1601059	1602321	-	1263	55.5907	56.2523	4.87609	6.57516	0.444323	0.567893	4.5509	4.44979	2.29213	1.5022
Rv1427c	fadD12	fadD12; Possible long-chain-fatty-acid--CoA ligase FadD12 (fatty-acid-CoA synthetase) (fatty-acid-CoA synthase)	1602321	1603928	-	1608	33.3734	29.6465	3.73295	4.93793	0.639819	0.312235	2.17821	2.33005	1.68033	0.707938
Rv1428c	NA	Conserved hypothetical protein	1603932	1604759	-	828	32.3161	35.8196	13.5575	14.6044	1.9203	1.55924	8.78568	8.29588	3.1467	2.13864
Rv1429	NA	Conserved protein	1604878	1606146	+	1269	15.7408	16.7695	32.4355	33.524	1.76889	1.97823	7.14793	5.3309	14.5243	13.1568
Rv1430	PE16	PE16; PE family protein PE16	1606386	1607972	+	1587	13.8548	17.1047	6.04194	6.28852	0.589351	0.406758	3.62179	3.73806	1.27692	2.15192
Rv1431	NA	Conserved membrane protein	1608083	1609852	+	1770	20.2126	19.5017	9.33707	10.5359	1.32104	1.41829	11.0105	10.7604	11.34	11.1478
Rv1432	NA	Probable dehydrogenase	1609849	1611270	+	1422	8.33397	5.42046	3.45373	2.4077	0.591962	0.403516	2.90522	2.7812	3.52879	4.09164
Rv1433	NA	Possible conserved exported protein	1611434	1612249	+	816	58.6407	56.6756	10.6043	9.46282	5.84562	3.95542	30.3766	28.0596	8.15983	6.66526
Rv1434	NA	Hypothetical protein	1612256	1612393	+	138	19.9838	20.0347	14.1224	16.8918	4.74427	2.59873	14.9682	17.3459	3.49633	5.49935
Rv1435c	NA	Probable conserved proline%2C glycine%2C valine-rich secreted protein	1612342	1612950	-	609	452.467	455.226	18.9449	18.7796	31.6374	24.9683	127.856	113.817	61.9557	54.8309
Rv1436	gap	gap; Probable glyceraldehyde 3-phosphate dehydrogenase Gap (GAPDH)	1613307	1614326	+	1020	162.44	153.353	19.1068	19.9255	2.2007	2.32051	38.6532	36.7325	11.9204	7.19228
Rv1437	pgk	pgk; Probable phosphoglycerate kinase Pgk	1614329	1615567	+	1239	176.86	162.559	13.5274	13.5226	1.05684	1.15779	47.5503	45.9478	11.3711	8.57525
Rv1438	tpi	tpi; Probable triosephosphate isomerase Tpi (TIM)	1615564	1616349	+	786	182.068	162.979	7.63688	10.5654	1.54693	1.00378	46.847	42.6365	7.48909	6.27597
Rv1439c	NA	Unknown protein	1616961	1617386	-	426	5.07391	7.27679	14.4566	16.074	4.39108	3.199	5.69213	7.32926	0.906092	0.296913
Rv1440	secG	secG; Probable protein-export membrane protein (translocase subunit) SecG	1617837	1618070	+	234	252.906	314.717	54.9688	71.2893	33.1751	30.3452	156.974	171.235	5.77343	8.64855
Rv1441c	PE_PGRS26	PE_PGRS26; PE-PGRS family protein PE_PGRS26	1618209	1619684	-	1476	46.2555	42.1177	11.1441	9.96942	3.16836	3.45018	15.82	12.6216	5.09953	3.25639
Rv1442	bisC	bisC; Probable biotin sulfoxide reductase BisC (BDS reductase) (BSO reductase)	1619791	1622091	+	2301	41.4942	33.3888	11.5528	13.3915	8.65792	7.76163	15.0267	12.3479	1.8872	1.20933
Rv1443c	NA	Unknown protein	1622207	1622692	-	486	48.7692	36.5466	46.8376	48.1142	4.61876	5.01779	14.229	12.6347	8.14085	9.88977
Rv1444c	NA	Unknown protein	1623287	1623697	-	411	78.705	77.4621	10.2424	8.50754	11.8335	10.9943	39.3325	41.5289	4.46102	2.15425
Rv1445c	devB	devB; Probable 6-phosphogluconolactonase DevB (6PGL)	1623714	1624457	-	744	92.7668	78.6014	8.48711	7.73497	3.01709	1.63888	22.6937	23.2212	12.4515	10.0304
Rv1446c	opcA	opcA; Putative OXPP cycle protein OpcA	1624454	1625365	-	912	59.333	51.5366	9.14612	6.78936	2.0511	1.49427	13.2941	14.1506	11.8507	9.56959
Rv1447c	zwf2	zwf2; Probable glucose-6-phosphate 1-dehydrogenase Zwf2 (G6PD)	1625418	1626962	-	1545	66.5258	59.7586	8.77948	8.95839	2.72417	2.41404	26.158	25.3284	14.428	12.935
Rv1448c	tal	tal; Probable transaldolase Tal	1626959	1628080	-	1122	140.831	135.379	32.3773	33.1767	4.50144	4.28304	46.5055	40.6284	42.745	38.1033
Rv1449c	tkt	tkt; Transketolase Tkt (TK)	1628097	1630199	-	2103	133.722	115.931	36.7723	40.2159	4.13613	3.64934	40.4846	34.2464	23.0349	19.6674
Rv1450c	PE_PGRS27	PE_PGRS27; PE-PGRS family protein PE_PGRS27	1630638	1634627	-	3990	5.8469	4.93449	4.76722	4.18088	0.117205	0.287619	1.14794	1.51288	2.41852	2.06053
Rv1451	ctaB	ctaB; Probable cytochrome C oxidase assembly factor CtaB	1635029	1635955	+	927	190.717	201.636	190.474	217.123	6.96178	7.65994	46.6969	50.9712	44.7621	41.7523
Rv1452c	PE_PGRS28	PE_PGRS28; PE-PGRS family protein PE_PGRS28	1636004	1638229	-	2226	6.69668	7.11351	6.72394	5.92322	0.378153	0.128886	1.93659	1.72992	2.12419	2.44333
Rv1453	NA	Possible transcriptional activator protein	1638381	1639646	+	1266	5.12201	3.63979	3.3867	2.93455	0.44327	0.623202	3.75978	2.30183	1.75314	2.49773
Rv1454c	qor	qor; Probable quinone reductase Qor (NADPH:quinone reductase) (zeta-crystallin homolog protein)	1639674	1640660	-	987	49.1607	42.6122	9.4779	11.2922	1.89524	1.45339	9.82714	8.96294	6.35504	5.25419
Rv1455	NA	Conserved protein	1640680	1641543	+	864	12.4223	9.59995	24.4514	31.5328	0.541261	0.415075	4.05389	3.73419	1.0052	1.90313
Rv1456c	NA	Probable unidentified antibiotic-transport integral membrane ABC transporter	1641493	1642425	-	933	56.7992	41.307	14.5384	14.21	0.300739	0.461254	2.40646	2.45409	6.30914	5.15159
Rv1457c	NA	Probable unidentified antibiotic-transport integral membrane ABC transporter	1642537	1643322	-	786	47.129	44.2357	6.84344	8.15577	0.356984	0.182506	10.3978	10.3281	4.91088	4.66675
Rv1458c	NA	Probable unidentified antibiotic-transport ATP-binding protein ABC transporter	1643319	1644260	-	942	54.7532	65.5487	23.5853	23.7406	1.88648	1.52282	25.2648	26.737	6.14642	6.71364
Rv1459c	NA	Possible conserved integral membrane protein	1644363	1646138	-	1776	31.2657	24.5306	5.57454	7.75217	1.68522	1.05003	8.64717	7.20793	2.87975	2.70632
Rv1460	NA	Probable transcriptional regulatory protein	1646186	1646992	+	807	21.2427	16.8186	86.0701	84.1293	7.76519	6.93252	11.6852	11.6069	22.9588	22.7265
Rv1461	NA	Conserved protein	1646989	1649529	+	2541	72.0994	69.2078	110.629	96.8698	37.839	35.9895	56.9746	50.1742	73.0292	64.3625
Rv1462	NA	Conserved hypothetical protein	1649526	1650719	+	1194	79.4655	69.1863	143.376	131.476	15.8233	15.5584	53.4793	46.372	77.8295	74.1537
Rv1463	NA	Probable conserved ATP-binding protein ABC transporter	1650716	1651516	+	801	45.3159	43.3027	48.4668	39.1967	10.0419	9.93941	32.9637	34.302	54.2128	46.741
Rv1464	csd	csd; Probable cysteine desulfurase Csd	1651518	1652771	+	1254	61.6362	56.7228	86.6589	80.3976	13.9474	11.6682	42.3263	39.3396	102.347	90.0726
Rv1465	NA	Possible nitrogen fixation related protein	1652768	1653256	+	489	53.9571	50.3716	43.8401	41.5623	8.41578	5.86707	37.6501	27.0298	38.6785	32.8499
Rv1466	NA	Conserved protein	1653231	1653578	+	348	175.626	169.97	67.6512	55.8903	28.7578	24.5266	85.68	78.6548	39.6533	38.8905
Rv1467c	fadE15	fadE15; Probable acyl-CoA dehydrogenase FadE15	1653673	1655502	-	1830	12.7074	12.2238	4.17468	3.94084	2.55546	2.11647	12.9561	12.853	5.69501	5.39116
Rv1468c	PE_PGRS29	PE_PGRS29; PE-PGRS family protein PE_PGRS29	1655609	1656721	-	1113	52.5689	48.4773	58.6944	65.45	7.05886	6.50873	43.089	33.1957	91.21	84.3233
Rv1469	ctpD	ctpD; Probable cation transporter P-type ATPase D CtpD	1656963	1658936	+	1974	18.2748	18.4625	3.47523	2.98911	1.51619	1.12638	6.8244	5.79955	0.733274	0.384453
Rv1470	trxA	trxA; Probable thioredoxin TrxA	1658980	1659354	+	375	2.58385	6.03226	3.74187	4.07937	2.99296	2.10393	5.50829	4.44056	2.05864	2.36105
Rv1471	trxB1	trxB1; Probable thioredoxin TrxB1	1659370	1659741	+	372	21.4385	15.9905	237.01	229.699	2.51425	2.1209	4.10418	6.43478	24.6435	23.1209
Rv1472	echA12	echA12; Possible enoyl-CoA hydratase EchA12 (enoyl hydrase) (unsaturated acyl-CoA hydratase) (crotonase)	1659763	1660620	+	858	80.7018	80.1684	228.688	232.207	3.81532	3.26022	31.2971	32.751	14.621	11.6461
Rv1473	NA	Probable macrolide-transport ATP-binding protein ABC transporter	1660656	1662284	+	1629	43.8785	36.0018	41.251	43.2424	1.66505	1.40896	18.6344	16.739	4.976	4.34816
Rv1473A	NA	Possible transcriptional regulatory protein	1662381	1662572	+	192	56.2887	51.4906	48.7223	52.7373	4.87135	5.22994	31.8074	40.6545	21.1091	34.2564
Rv1474c	NA	Probable transcriptional regulatory protein	1662641	1663204	-	564	15.8583	10.9926	2.76439	3.74562	0.4975	0	6.36944	7.19671	2.22426	1.79411
Rv1475c	acn	acn; Probable iron-regulated aconitate hydratase Acn (citrate hydro-lyase) (aconitase)	1663215	1666046	-	2832	57.6375	55.2626	31.4355	35.8313	3.07143	2.65929	26.1943	23.9976	14.1409	10.3171
Rv1476	NA	Possible membrane protein	1666204	1666764	+	561	101.372	109.916	19.3152	22.7237	6.00192	6.77615	58.9122	66.2299	8.25658	7.89122
Rv1477	ripA	ripA; Peptidoglycan hydrolase	1666990	1668408	+	1419	133.573	114.484	7.03194	6.263	1.5819	0.859284	27.8478	28.6776	11.8328	8.64626
Rv1478	NA	Possible invasion protein	1668419	1669144	+	726	117.448	96.2447	6.76475	7.12404	0.644146	0.691563	17.6897	21.5032	8.50678	8.36264
Rv1479	moxR1	moxR1; Probable transcriptional regulatory protein MoxR1	1669283	1670416	+	1134	350.717	390.315	312.579	330.119	34.4758	31.8145	140.416	129.498	218.526	191.289
Rv1480	NA	Conserved protein	1670413	1671366	+	954	172.428	146.574	86.1272	93.0044	4.70591	4.43582	33.043	35.2373	95.0827	84.7211
Rv1481	NA	Probable membrane protein	1671377	1672384	+	1008	171.916	171.719	75.1716	84.1196	5.38168	5.26552	35.1931	31.2846	67.1088	57.0939
Rv1482c	NA	Conserved hypothetical protein	1672457	1673299	-	843	1.59147	0.795078	1.84948	1.55543	0	0.170166	0	0	0.114471	0
Rv1483	fabG1	fabG1; 3-oxoacyl-[acyl-carrier protein] reductase FabG1 (3-ketoacyl-acyl carrier protein reductase) (mycolic acid biosynthesis a protein)	1673440	1674183	+	744	119.916	99.0963	48.1984	56.5926	2.38853	1.25326	40.3176	43.3648	22.0495	15.8106
Rv1484	inhA	inhA; NADH-dependent enoyl-[acyl-carrier-protein] reductase InhA (NADH-dependent enoyl-ACP reductase)	1674202	1675011	+	810	240.257	230.347	32.5297	39.031	3.11766	2.21373	69.8516	61.2889	41.3396	43.2547
Rv1485	hemZ	hemZ; Ferrochelatase HemZ (protoheme ferro-lyase) (heme synthetase)	1675017	1676051	+	1035	23.5484	19.1847	7.90855	5.77136	0.271101	0.0692994	8.33012	12.0667	4.94149	3.91065
Rv1486c	NA	Conserved hypothetical protein	1676017	1676883	-	867	80.2079	68.7065	62.3106	66.5443	7.44356	7.11458	36.3587	31.8109	9.23807	7.14852
Rv1487	NA	Conserved membrane protein	1676941	1677375	+	435	148.725	121.146	60.5725	59.6164	69.4487	57.0502	97.4481	102.64	22.6273	17.737
Rv1488	NA	Possible exported conserved protein	1677397	1678542	+	1146	214.822	222.978	106.662	116.579	89.6941	75.7931	207.047	190.533	59.9539	49.4461
Rv1489	NA	Conserved protein	1678552	1678908	+	357	96.8733	85.6588	44.3278	49.3801	35.8924	33.7529	92.828	95.0382	14.0559	12.0462
Rv1489A	NA	Conserved protein	1678942	1679172	+	231	97.4427	91.3979	75.2559	80.0989	46.5625	44.4011	123.633	119.394	12.5323	21.3546
Rv1490	NA	Probable membrane protein	1679322	1680629	+	1308	6.55307	7.62231	7.68829	7.96403	0.786567	0.548356	3.15843	2.62576	0.88531	1.25711
Rv1491c	NA	Conserved membrane protein	1681208	1681966	-	759	76.6944	73.1845	29.8882	32.248	3.32715	3.40197	23.7835	20.8425	7.37409	6.16594
Rv1492	mutA	mutA; Probable methylmalonyl-CoA mutase small subunit MutA (MCM)	1682157	1684004	+	1848	24.28	21.444	80.7398	82.7005	1.87262	1.9018	11.1289	9.29246	55.6644	51.9492
Rv1493	mutB	mutB; Probable methylmalonyl-CoA mutase large subunit MutB (MCM)	1684005	1686257	+	2253	33.5453	30.0839	50.275	52.1852	2.07568	1.49626	13.6328	12.7034	62.0625	56.5337
Rv1494	mazE4	mazE4; Possible antitoxin MazE4	1686271	1686573	+	303	27.7965	27.6506	39.1065	36.0623	0.30868	3.55074	8.5956	10.3045	28.663	17.5326
Rv1495	mazF4	mazF4; Possible toxin MazF4	1686570	1686887	+	318	7.03151	6.58659	8.08974	9.85022	0	0	3.10661	2.29097	11.2279	6.36403
Rv1496	NA	Possible transport system kinase	1686884	1687888	+	1005	34.8567	37.4307	55.8489	60.8861	1.3029	0.999153	10.4554	12.5305	32.3583	25.5487
Rv1497	lipL	lipL; Probable esterase LipL	1687941	1689230	+	1290	123.183	115.216	38.434	39.9805	10.1505	11.0089	16.3606	15.6517	81.9866	71.4787
Rv1498A	NA	Probable methyltransferase	1689303	1689920	-	618	49.6893	54.0919	40.4916	47.503	6.96178	6.73147	38.5104	31.4921	8.11964	10.0287
Rv1498c	NA	Conserved protein	1690134	1690346	-	213	58.7874	64.5077	88.2034	95.0758	9.22126	5.72452	39.6341	47.8845	7.70178	8.90739
Rv1499	NA	Hypothetical protein	1690407	1690805	+	399	1.68122	2.09978	0.781511	1.46057	0.234411	0	2.02577	0.521682	0.241852	0.317005
Rv1500	NA	Probable glycosyltransferase	1690850	1691878	+	1029	15.1386	19.1337	7.34859	8.70752	2.27235	3.55488	23.6524	28.6233	4.78274	5.28557
Rv1501	NA	Conserved hypothetical protein	1691890	1692711	+	822	31.8266	37.8137	20.1054	20.0282	2.50323	3.75203	28.9531	30.7669	14.3222	15.3875
Rv1502	NA	Hypothetical protein	1692924	1693823	+	900	93.2503	117.201	56.2147	61.1905	3.11766	4.2238	57.1785	55.3913	36.884	33.8699
Rv1503c	NA	Conserved hypothetical protein	1693996	1694544	-	549	3.66561	5.49386	14.4836	15.7899	2.04437	1.30647	3.27174	2.65402	1.40618	3.22548
Rv1504c	NA	Conserved hypothetical protein	1694545	1695144	-	600	17.5155	20.2472	4.15764	4.12793	0.779416	0.358625	3.89173	3.64264	1.44748	1.05404
Rv1505c	NA	Conserved hypothetical protein	1695281	1695946	-	666	20.1443	18.8697	3.04332	2.73445	0.140435	0	3.77576	2.96912	1.88361	2.27901
Rv1506c	NA	Hypothetical protein	1695943	1696443	-	501	11.4553	8.69587	4.66801	6.10684	2.42692	1.43164	8.42521	7.27075	1.15567	0.757395
Rv1507A	NA	Conserved protein	1696727	1697422	-	696	27.5219	32.5014	4.48021	5.23318	2.41888	1.7519	25.4201	24.2245	1.38648	0.908657
Rv1507c	NA	Hypothetical protein	1697356	1697859	+	504	2.07039	0.831165	4.64022	3.75792	0	0.142311	0.178193	0.206499	0.191466	0.501925
Rv1508A	NA	Probable membrane protein	1698095	1699894	-	1800	54.6583	52.1772	8.18535	9.75325	1.35099	0.876638	23.5999	20.0635	2.09081	2.88105
Rv1508c	NA	Conserved hypothetical protein	1699866	1700228	+	363	7.80246	10.6169	18.2541	20.0677	1.54595	1.38313	6.68002	4.87406	1.59502	1.39377
Rv1509	NA	Hypothetical protein	1700212	1701093	+	882	16.3096	24.7924	14.23	14.7839	1.16647	0.894529	10.5897	10.384	5.57986	4.1588
Rv1510	NA	Conserved probable membrane protein	1701295	1702593	+	1299	30.6972	26.7662	22.3245	23.7212	1.15202	0.828232	7.88164	8.49269	5.86867	6.32912
Rv1511	gmdA	gmdA; GDP-D-mannose dehydratase GmdA (GDP-mannose 4%2C6 dehydratase) (GMD)	1703074	1704096	+	1023	80.217	74.6088	27.2045	31.9724	3.47423	3.78607	28.8829	29.2999	6.32006	3.83288
Rv1512	epiA	epiA; Probable nucleotide-sugar epimerase EpiA	1704093	1705061	+	969	35.9979	36.141	7.80362	9.02116	2.12349	1.62843	12.4194	11.8146	1.79255	1.95797
Rv1513	NA	Conserved protein	1705058	1705789	+	732	34.6196	32.6198	6.07032	7.76226	2.42769	1.46977	16.3178	13.6493	1.31829	1.03676
Rv1514c	NA	Conserved hypothetical protein	1705807	1706595	-	789	34.1969	34.086	1.67965	2.4005	0.355627	0.272718	7.74021	9.23357	1.95688	1.12217
Rv1515c	NA	Conserved hypothetical protein	1706630	1707526	-	897	17.8649	20.0814	2.86794	3.41084	0.521349	0.479765	8.91083	8.12184	1.39853	0.564036
Rv1516c	NA	Probable sugar transferase	1707529	1708539	-	1011	6.48763	7.04393	4.54934	4.53935	0.185025	0.425667	3.02029	3.60301	1.04994	1.00087
Rv1517	NA	Conserved hypothetical transmembrane protein	1708871	1709635	+	765	7.20983	5.47591	14.3683	11.9981	0.122261	0.281274	4.10892	3.8093	34.3107	36.2094
Rv1518	NA	Conserved hypothetical protein	1709644	1710603	+	960	1.00931	1.13454	4.1414	4.0217	0.292281	0.0747135	0.280654	1.19253	3.11611	3.16212
Rv1519	NA	Conserved hypothetical protein	1710733	1711002	+	270	3.03657	0.930904	1.44362	3.50739	1.03922	0.796944	2.66101	3.08372	0.714806	0
Rv1520	NA	Probable sugar transferase	1711028	1712068	+	1041	4.8687	6.27757	12.6556	15.6748	1.70708	0.6201	4.57242	4.39897	1.66857	1.94405
Rv1521	fadD25	fadD25; Probable fatty-acid-AMP ligase FadD25 (fatty-acid-AMP synthetase) (fatty-acid-AMP synthase)	1712302	1714053	+	1752	77.4269	77.3256	34.2169	40.5392	6.45954	5.40393	25.1691	27.2664	16.689	15.3053
Rv1522c	mmpL12	mmpL12; Probable conserved transmembrane transport protein MmpL12	1714172	1717612	-	3441	17.4801	16.8731	8.54092	8.46798	2.93555	2.89735	7.43842	7.44045	53.3113	44.5509
Rv1523	NA	Probable methyltransferase	1717653	1718696	+	1044	20.9181	15.8896	3.65884	3.41901	0.985469	0.755722	8.08627	7.27731	8.22643	11.1462
Rv1524	NA	Probable glycosyltransferase	1718726	1719970	+	1245	22.5099	17.6311	2.56722	3.56915	0.67612	0.403273	6.70864	6.68758	15.8119	12.9025
Rv1525	wbbL2	wbbL2; Possible rhamnosyl transferase WbbL2	1720017	1720802	+	786	59.4565	57.5597	20.4311	19.8333	1.07095	1.46005	15.8823	16.0218	52.9148	67.9092
Rv1526c	NA	Probable glycosyltransferase	1720780	1722060	-	1281	3.78198	2.74693	5.90297	4.43558	0.21904	0.223965	0.771195	1.38117	2.78724	1.97479
Rv1527c	pks5	pks5; Probable polyketide synthase Pks5	1722083	1728409	-	6327	17.7883	17.7441	22.6216	21.9908	0.916525	0.612162	4.79777	4.70454	30.9461	27.0882
Rv1528c	papA4	papA4; Probable conserved polyketide synthase associated protein PapA4	1728953	1729450	-	498	0.748334	0.504707	11.1142	11.5559	0.187811	0.72013	0.541019	1.6719	1.93773	0.761958
Rv1529	fadD24	fadD24; Probable fatty-acid-AMP ligase FadD24 (fatty-acid-AMP synthetase) (fatty-acid-AMP synthase)	1729502	1731256	+	1755	8.06921	8.73618	38.2005	39.0586	0.905988	0.776509	6.03845	5.69302	12.2067	12.0359
Rv1530	adh	adh; Probable alcohol dehydrogenase Adh	1731373	1732476	+	1104	23.6294	21.9319	10.38	12.2729	0.931911	1.36433	12.121	8.39015	10.3142	7.10332
Rv1531	NA	Conserved protein	1732473	1733039	+	567	73.3509	81.8605	11.549	13.6184	3.79398	3.28897	36.7473	35.2425	11.5731	8.9231
Rv1532c	NA	Conserved hypothetical protein	1733116	1733550	-	435	4.96893	4.81502	6.09309	7.36831	1.29007	1.97862	5.57436	4.06732	0.887346	1.45385
Rv1533	NA	Conserved protein	1733610	1734737	+	1128	119.73	94.4026	85.3504	106.04	10.1158	7.12162	39.1721	35.799	11.7202	9.4191
Rv1534	NA	Probable transcriptional regulator	1734734	1735411	+	678	54.5264	56.3485	31.9641	39.3239	9.10468	8.14575	38.149	38.9899	3.27356	2.23867
Rv1535	NA	Unknown protein	1735976	1736212	+	237	428.02	358.104	91.1128	116.492	224.551	182.187	4801.19	3817.86	53.7462	50.7007
Rv1536	ileS	ileS; Isoleucyl-tRNA synthetase IleS	1736519	1739644	+	3126	41.9164	42.8555	37.8058	40.6874	24.5045	21.9121	342.688	287.623	10.6809	8.2543
Rv1537	dinX	dinX; Probable DNA polymerase IV DinX (pol IV 1) (DNA nucleotidyltransferase (DNA-directed))	1739856	1741247	+	1392	6.90725	6.74103	8.90442	10.1	0.268764	0.875951	4.25819	4.41125	2.84228	2.72597
Rv1538c	ansA	ansA; Probable L-aparaginase AnsA	1741212	1742192	-	981	51.0569	41.3356	18.0387	17.0048	1.33478	1.0236	6.68305	7.63857	6.88575	9.54117
Rv1539	lspA	lspA; Probable lipoprotein signal peptidase LspA	1742244	1742852	+	609	240.981	220.115	395.795	395.688	13.8222	14.9574	78.454	67.3329	430.046	400.017
Rv1540	NA	Conserved hypothetical protein member of yabO/yceC/yfiI family	1742845	1743771	+	927	67.9409	60.9155	122.862	137.126	3.53134	2.70806	17.8262	18.188	127.312	115.979
Rv1541c	lprI	lprI; Possible lipoprotein LprI	1743778	1744371	-	594	3.26243	3.52615	2.49353	2.45272	0.787289	0.362247	0.907163	0.876057	1.13719	0.851751
Rv1542c	glbN	glbN; Hemoglobin GlbN	1744426	1744836	-	411	0.181348	0.407695	3.79346	5.31721	0.910267	0.872566	1.96662	2.53225	0.23479	0
Rv1543	NA	Possible fatty acyl-CoA reductase	1745064	1746089	+	1026	106.207	99.5414	18.3112	19.88	5.56075	4.89351	25.2096	23.3308	12.4151	7.64334
Rv1544	NA	Possible ketoacyl reductase	1746094	1746897	+	804	194.493	196.428	15.3197	20.9296	8.84114	9.54548	47.8089	47.3777	16.5632	15.732
Rv1545	NA	Hypothetical protein	1746919	1747146	+	228	95.7828	99.9497	8.54777	10.224	4.10219	3.775	17.7255	20.5412	6.77185	6.65711
Rv1546	NA	Conserved protein	1747195	1747626	+	432	113.181	147.199	44.0305	47.5521	5.41261	6.97326	34.0942	39.0283	6.25455	7.31973
Rv1547	dnaE1	dnaE1; Probable DNA polymerase III (alpha chain) DnaE1 (DNA nucleotidyltransferase)	1747694	1751248	+	3555	62.5205	63.9849	17.9813	19.5895	2.20999	2.6632	20.7155	20.5809	3.69166	3.09541
Rv1548c	PPE21	PPE21; PPE family protein PPE21	1751297	1753333	-	2037	5.23238	4.60654	15.882	15.878	0.275493	0.704221	2.02809	2.86118	4.31094	3.84981
Rv1549	fadD11.1	fadD11.1; Possible fatty-acid-CoA ligase FadD11.1 (fatty-acid-CoA synthetase) (fatty-acid-CoA synthase)	1753510	1754037	+	528	10.4461	9.36193	0.44293	1.10372	0.70856	0.543371	2.21121	4.13937	0.365526	0.239555
Rv1550	fadD11	fadD11; Probable fatty-acid-CoA ligase FadD11 (fatty-acid-CoA synthetase) (fatty-acid-CoA synthase)	1753716	1755431	+	1716	14.3335	12.2547	2.40772	2.03765	0.70856	0.459775	4.29158	3.5177	0.955991	1.47418
Rv1551	plsB1	plsB1; Possible acyltransferase PlsB1	1755445	1757310	+	1866	7.86881	9.60837	1.83818	1.48346	0.250616	0.384378	2.74337	2.56563	0.672286	0.474488
Rv1552	frdA	frdA; Probable fumarate reductase [flavoprotein subunit] FrdA (fumarate dehydrogenase) (fumaric hydrogenase)	1757681	1759432	+	1752	3.48846	4.35166	1.29036	0.831573	3.68354	4.38046	11.1236	11.5243	0.330475	0.216584
Rv1553	frdB	frdB; Probable fumarate reductase [iron-sulfur subunit] FrdB (fumarate dehydrogenase) (fumaric hydrogenase)	1759435	1760178	+	744	4.90883	5.9683	1.04779	1.07702	9.05128	7.13393	28.3671	31.8941	1.16732	0.51002
Rv1554	frdC	frdC; Probable fumarate reductase [membrane anchor subunit] FrdC (fumarate dehydrogenase) (fumaric hydrogenase)	1760175	1760555	+	381	1.76065	2.85868	2.04608	0.764786	5.64616	6.77716	26.6363	22.9458	0.253278	0
Rv1555	frdD	frdD; Probable fumarate reductase [membrane anchor subunit] FrdD (fumarate dehydrogenase) (fumaric hydrogenase)	1760552	1760929	+	378	8.08438	6.64932	3.09348	3.46885	8.66018	8.91818	28.7484	30.8372	1.27644	0.334616
Rv1556	NA	Possible regulatory protein	1760997	1761605	+	609	12.4835	9.76762	8.57641	9.92809	2.30369	2.59105	5.75133	6.49404	1.58455	0.830772
Rv1557	mmpL6	mmpL6; Probable conserved transmembrane transport protein MmpL6	1761744	1762937	+	1194	5.68057	5.89417	19.9133	17.0828	1.25333	0.780925	9.17648	8.19355	5.98066	5.19076
Rv1558	NA	Conserved protein	1762947	1763393	+	447	88.8739	90.5289	67.4918	73.9866	13.8098	10.9112	38.3748	41.6768	4.74938	6.22521
Rv1559	ilvA	ilvA; Probable threonine dehydratase IlvA	1763428	1764717	+	1290	172.642	151.716	51.9705	62.2295	3.91521	3.00244	42.7464	44.7767	17.1304	13.7271
Rv1560	vapB11	vapB11; Possible antitoxin VapB11	1764755	1764973	+	219	5.44541	4.2082	6.76328	10.9768	0.854155	0.327511	2.46052	0.950462	1.76254	0.577557
Rv1561	vapC11	vapC11; Possible toxin VapC11	1764979	1765383	+	405	15.2749	15.9288	27.5251	39.5706	1.8475	1.23969	3.99152	6.16744	0.714806	3.12309
Rv1562c	treZ	treZ; Maltooligosyltrehalose trehalohydrolase TreZ	1765400	1767142	-	1743	8.21029	7.73884	1.87845	1.46277	0.429283	0.205751	3.91595	3.22437	1.27336	0.653107
Rv1563c	treY	treY; Maltooligosyltrehalose synthase TreY	1767135	1769432	-	2298	10.7682	10.0625	2.00147	1.74348	0.366305	0.436966	4.29896	3.98549	1.25978	1.32099
Rv1564c	treX	treX; Probable maltooligosyltrehalose synthase TreX	1769436	1771601	-	2166	23.5026	23.5949	3.95897	5.78462	2.33177	2.41732	14.3877	12.1085	1.24745	0.817539
Rv1565c	NA	Conserved hypothetical membrane protein	1771640	1773829	-	2190	39.9557	38.7154	8.61428	10.4113	1.06769	0.917031	10.3752	10.5501	1.93879	1.73267
Rv1566c	NA	Possible Inv protein	1773928	1774620	-	693	151.112	151.484	8.09929	8.30421	2.69928	2.79448	39.3968	32.4391	7.65864	8.57835
Rv1567c	NA	Probable hypothetical membrane protein	1774860	1775144	-	285	20.9218	16.7563	10.3941	4.85639	1.96905	3.02	10.399	7.66872	0.677185	0.443807
Rv1568	bioA	bioA; Adenosylmethionine-8-amino-7-oxononanoate aminotransferase BioA	1775392	1776705	+	1314	15.0316	11.4131	10.6195	11.1985	0.284718	0.436681	3.96418	2.93059	1.83597	2.88779
Rv1569	bioF1	bioF1; Probable 8-amino-7-oxononanoate synthase BioF1 (AONS) (8-amino-7-ketopelargonate synthase) (7-keto-8-amino-pelargonic acid synthetase) (7-KAP synthetase) (L-alanine--pimelyl CoA ligase)	1776702	1777862	+	1161	93.1515	74.6167	15.0405	15.9997	0.241679	0.494229	14.5427	13.3568	11.8026	9.15137
Rv1570	bioD	bioD; Dethiobiotin synthetase BioD	1777859	1778539	+	681	65.0121	46.7503	14.0801	14.0129	0.274684	0.315969	7.9127	6.41876	5.80977	5.20056
Rv1571	NA	Conserved protein	1778539	1779048	+	510	35.0748	30.0627	5.50276	4.99922	0	0.421911	3.87412	3.06105	2.08135	2.4801
Rv1572c	NA	Conserved hypothetical protein	1779194	1779298	-	105	3.54924	2.39375	15.5911	13.1816	0.890761	0	2.56598	0.991196	3.67615	0
Rv1573	NA	Probable PhiRv1 phage protein	1779314	1779724	+	411	18.8602	20.7925	4.9315	5.67169	0.455134	0.349026	4.8073	4.55805	2.11311	2.15425
Rv1574	NA	Probable PhiRv1 phage related protein	1779930	1780241	+	312	4.77782	5.3706	21.7376	24.2819	3.29753	2.52876	1.7271	2.33503	5.56724	7.70261
Rv1575	NA	Probable PhiRv1 phage protein	1780199	1780699	+	501	1.04139	0.836142	6.22401	7.41544	0.373373	0	0.17926	0	1.73351	0.757395
Rv1576c	NA	Probable PhiRv1 phage protein	1780643	1782064	-	1422	34.2794	32.9941	243.406	228.732	34.4653	23.757	15.4734	14.4183	960.781	854.797
Rv1577c	NA	Probable PhiRv1 phage protein	1782072	1782584	-	513	59.2785	59.1206	416.979	417.621	45.0329	45.8592	42.5412	31.0401	503.938	459.34
Rv1578c	NA	Probable PhiRv1 phage protein	1782758	1783228	-	471	22.6292	16.0092	55.6117	52.7398	2.58151	3.35021	4.19491	4.41934	43.025	40.0133
Rv1579c	NA	Probable PhiRv1 phage protein	1783309	1783623	-	315	7.09848	6.11737	5.93948	3.23759	0.29692	0.227698	2.28087	0.991196	18.6871	14.4554
Rv1580c	NA	Probable PhiRv1 phage protein	1783620	1783892	-	273	8.73659	10.4343	6.5677	2.13468	0	1.31364	2.63177	1.90615	9.89732	5.09647
Rv1581c	NA	Probable PhiRv1 phage protein	1783906	1784301	-	396	2.25861	2.11569	4.72459	4.78281	0.236187	0	0.226791	0	11.9405	9.5822
Rv1582c	NA	Probable PhiRv1 phage protein	1784497	1785912	-	1416	3.8425	3.01755	28.2975	24.8993	0.528418	0.455879	1.20507	1.39649	64.6733	57.7043
Rv1583c	NA	Probable PhiRv1 phage protein	1785912	1786310	-	399	4.10965	0.839914	48.649	39.983	0.468822	0.359523	0.900342	0.260841	29.7478	27.8964
Rv1584c	NA	Possible PhiRv1 phage protein	1786307	1786528	-	222	1.34296	1.50957	61.4516	42.6575	2.94914	3.55394	6.87728	4.68809	36.0784	42.1617
Rv1585c	NA	Possible phage PhiRv1 protein	1786584	1787099	-	516	9.24453	8.60545	158.782	142.445	1.99386	2.08503	4.69932	3.83224	110.899	88.2453
Rv1586c	NA	Probable PhiRv1 integrase	1787096	1788505	-	1410	6.60763	5.46659	97.8593	84.9868	0.862333	1.42432	2.22931	2.65725	68.918	60.5513
Rv1587c	NA	Partial REP13E12 repeat protein	1788162	1789163	-	1002	0.595082	0.501685	1.3226	1.52671	0	0.0715818	0.35852	0.311603	0.963062	0.883628
Rv1588c	NA	Partial REP13E12 repeat protein	1789168	1789836	-	669	16.3774	15.2785	18.178	16.5509	1.67767	1.92982	4.56429	4.66706	10.5298	6.0501
Rv1589	bioB	bioB; Probable biotin synthetase BioB	1790284	1791333	+	1050	126.779	117.773	74.5405	72.6377	1.24707	1.22957	36.8645	33.998	19.2998	14.8168
Rv1590	NA	Conserved hypothetical protein	1791334	1791573	+	240	258.385	289.744	62.0397	56.759	4.28679	2.39083	58.376	45.0994	25.733	21.6079
Rv1591	NA	Probable transmembrane protein	1791570	1792235	+	666	158.133	162.279	28.3262	29.9696	0.702177	0.753866	27.1046	30.3163	19.1259	15.1934
Rv1592c	NA	Conserved hypothetical protein	1792400	1793740	-	1341	16.5631	16.9937	318.45	315.122	0.278986	0.160458	31.4098	27.8621	63.9008	56.2156
Rv1593c	NA	Conserved protein	1793997	1794707	-	711	39.3112	30.2838	229.81	220.279	0.526188	0.504395	7.57883	6.58706	55.2391	55.504
Rv1594	nadA	nadA; Probable quinolinate synthetase NadA	1794756	1795805	+	1050	171.783	159.903	482.434	494.519	0.534457	0.478166	53.4578	48.3703	341.238	295.975
Rv1595	nadB	nadB; Probable L-aspartate oxidase NadB	1795805	1797388	+	1584	336.956	310.372	501.594	502.379	1.06284	0.543371	113.906	101.053	611.586	500.35
Rv1596	nadC	nadC; Probable nicotinate-nucleotide pyrophosphatase NadC	1797388	1798245	+	858	590.713	635.098	812.175	837.387	2.28919	2.50786	238.444	228.166	1062.27	933.159
Rv1597	NA	Hypothetical protein	1798294	1799052	+	759	54.5012	52.4324	67.1713	72.8458	1.23228	0.944992	21.6536	20.5683	72.4695	51.4939
Rv1598c	NA	Conserved protein	1799073	1799483	-	411	46.0624	49.7388	32.4341	38.6384	14.3367	14.3101	24.0365	22.7903	11.2699	13.2332
Rv1599	hisD	hisD; Probable histidinol dehydrogenase HisD (HDH)	1799583	1800899	+	1317	101.586	81.3004	359.591	361.242	6.95971	5.55501	30.0046	23.7864	509.385	449.18
Rv1600	hisC1	hisC1; Probable histidinol-phosphate aminotransferase HisC1	1800896	1802038	+	1143	30.3222	29.3198	73.3179	73.2282	1.80023	2.0708	17.2861	15.8435	243.569	197.64
Rv1601	hisB	hisB; Probable imidazole glycerol-phosphate dehydratase HisB	1802035	1802667	+	633	16.3669	12.4415	18.9655	20.024	0.88654	0.793167	7.37769	5.09691	108.085	91.9164
Rv1602	hisH	hisH; Probable amidotransferase HisH	1802664	1803284	+	621	60.3714	65.8379	96.7856	99.5912	5.57264	4.61996	33.9858	31.34	436.653	350.736
Rv1603	hisA	hisA; Probable phosphoribosylformimino-5-aminoimidazole carboxamide ribotide isomerase HisA	1803294	1804031	+	738	104.63	111.709	110.384	111.342	11.7863	10.4963	35.4126	33.8457	463.273	404.135
Rv1604	impA	impA; Probable inositol-monophosphatase ImpA (imp)	1804039	1804851	+	813	90.8527	98.7239	121.296	138.882	5.75215	4.49935	30.4887	31.3635	657.806	545.301
Rv1605	hisF	hisF; Probable cyclase HisF	1804853	1805656	+	804	101.047	97.4323	119.842	126.212	3.25726	3.21156	19.8831	19.5465	452.728	392.513
Rv1606	hisI	hisI; Probable phosphoribosyl-AMP 1%2C6 cyclohydrolase HisI	1805653	1806000	+	348	70.893	66.6881	74.8196	79.335	2.95641	1.44274	16.7747	15.2524	195.771	153.381
Rv1607	chaA	chaA; Probable ionic transporter integral membrane protein ChaA	1806181	1807263	+	1083	80.1774	86.1796	58.4488	64.707	0.777257	1.72193	10.5316	12.8773	68.2531	56.4102
Rv1608c	bcpB	bcpB; Probable peroxidoxin BcpB	1807298	1807762	-	465	34.7825	28.1073	9.89115	11.2794	3.01709	4.78166	14.4853	10.7433	2.69782	2.17609
Rv1609	trpE	trpE; Anthranilate synthase component I TrpE (glutamine amidotransferase)	1807903	1809453	+	1551	70.7376	67.8462	44.2302	50.5835	3.79909	3.37583	28.1993	25.4317	24.638	19.8168
Rv1610	NA	Possible conserved membrane protein	1809443	1810150	+	708	115.065	97.0349	26.0953	30.4553	2.11367	3.03919	27.3994	25.7249	17.1735	13.0415
Rv1611	trpC	trpC; Probable indole-3-glycerol phosphate synthase TrpC	1810240	1811058	+	819	508.178	493.482	70.341	90.279	2.6266	2.01425	111.302	110.429	21.562	19.4592
Rv1612	trpB	trpB; Tryptophan synthase%2C beta subunit TrpB	1811127	1812359	+	1233	135.286	142.354	7.52371	11.5206	0.606845	0.52354	36.7832	40.6004	4.85233	3.07749
Rv1613	trpA	trpA; Probable tryptophan synthase%2C alpha subunit TrpA	1812359	1813171	+	813	447.387	415.712	11.3146	13.8882	0.805301	0.970448	76.0009	63.7511	11.8695	11.2016
Rv1614	lgt	lgt; Possible prolipoprotein diacylglyceryl transferases Lgt	1813171	1814577	+	1407	457.375	472.141	42.3853	52.9647	1.99424	1.68225	68.6813	74.0438	16.1174	12.9452
Rv1615	NA	Probable membrane protein	1815253	1815693	+	441	105.125	89.6708	75.3041	77.3058	9.96804	10.4091	35.2313	31.8599	17.9431	14.6275
Rv1616	NA	Conserved membrane protein	1815683	1816081	+	399	102.181	86.0911	72.4851	83.0698	10.5485	11.1452	33.0876	30.2575	27.0874	25.9944
Rv1617	pykA	pykA; Probable pyruvate kinase PykA	1816189	1817607	+	1419	111.985	97.7745	113.83	122.796	5.40483	4.65024	52.088	44.3733	17.6813	14.8858
Rv1618	tesB1	tesB1; Probable acyl-CoA thioesterase II TesB1	1817615	1818517	+	903	87.0802	94.3584	31.424	34.6078	2.58942	3.01832	44.7554	50.8276	7.48053	8.26425
Rv1619	NA	Conserved membrane protein	1818575	1820029	+	1455	14.3433	15.3743	13.1266	11.4651	3.40693	3.15491	11.6042	10.7294	2.85186	2.26021
Rv1620c	cydC	cydC; Probable 'component linked with the assembly of cytochrome' transport transmembrane ATP-binding protein ABC transporter CydC	1819963	1821693	-	1731	48.2684	40.6081	8.06128	9.97369	0.108065	0.331484	3.21673	3.48722	7.24717	6.4302
Rv1621c	cydD	cydD; Probable 'component linked with the assembly of cytochrome' transport transmembrane ATP-binding protein ABC transporter CydD	1821690	1823273	-	1584	104.414	94.6243	33.0721	31.2722	0.35428	0.633932	9.12833	7.09606	37.1009	35.1347
Rv1622c	cydB	cydB; Probable integral membrane cytochrome D ubiquinol oxidase (subunit II) CydB (cytochrome BD-I oxidase subunit II)	1823360	1824400	-	1041	89.1401	79.6768	35.0464	32.1893	1.168	0.9646	11.9918	12.2971	29.6634	26.1232
Rv1623c	cydA	cydA; Probable integral membrane cytochrome D ubiquinol oxidase (subunit I) CydA (cytochrome BD-I oxidase subunit I)	1824430	1825887	-	1458	113.079	108.088	47.2653	42.5683	0.769794	0.541135	8.25407	9.63662	18.0025	18.1313
Rv1624c	NA	Probable conserved membrane protein	1825998	1826585	-	588	58.5624	56.4242	13.7881	14.7426	4.931	1.9517	17.7175	16.9919	8.69802	4.94754
Rv1625c	cya	cya; Membrane-anchored adenylyl cyclase Cya (ATP pyrophosphate-lyase) (adenylate cyclase)	1826614	1827945	-	1332	58.1947	56.8606	62.7976	63.8768	10.7433	10.5541	46.725	46.0214	71.2874	71.9787
Rv1626	NA	Probable two-component system transcriptional regulator	1828180	1828797	+	618	533.557	509.602	70.7656	74.8497	16.345	17.409	148.665	143.82	112.27	91.4867
Rv1627c	NA	Probable nonspecific lipid-transfer protein	1828865	1830073	-	1209	71.8831	65.7639	133.408	132.496	7.19461	6.52584	35.2105	33.1423	83.0896	74.1752
Rv1628c	NA	Conserved protein	1830070	1830561	-	492	40.5998	44.7856	189.185	182.263	10.6457	10.6421	30.1189	28.3458	86.692	70.1837
Rv1629	polA	polA; Probable DNA polymerase I PolA	1830665	1833379	+	2715	32.1745	27.4334	13.6674	13.4959	0.137797	0.26418	6.97964	6.78503	11.8713	12.6718
Rv1630	rpsA	rpsA; 30S ribosomal protein S1 RpsA	1833542	1834987	+	1446	654.93	792.215	202.275	232.593	29.689	25.694	312.469	298.335	80.8161	63.4174
Rv1631	coaE	coaE; Probable dephospho-CoA kinase CoaE (dephosphocoenzyme a kinase)	1835013	1836236	+	1224	210.023	213.15	56.0466	67.7276	3.28577	2.57835	56.9378	60.4556	30.1165	24.9043
Rv1632c	NA	Hypothetical protein	1836387	1836830	-	444	22.9981	19.4358	9.83225	12.7972	3.37045	2.58468	8.09092	8.20415	1.0867	1.70926
Rv1633	uvrB	uvrB; Probable excinuclease ABC (subunit B-helicase) UvrB	1837075	1839171	+	2097	61.383	60.0893	77.4724	84.9694	7.4931	6.60129	27.5809	28.091	48.8246	41.8601
Rv1634	NA	Possible drug efflux membrane protein	1839168	1840583	+	1416	89.1145	85.6747	76.7996	74.4406	5.9447	4.40683	23.7208	24.1079	56.0184	52.2555
Rv1635c	NA	Probable mannosyltransferase. Probable conserved transmembrane protein.	1840572	1842242	-	1671	23.4173	20.7573	33.263	34.7009	2.35084	1.71693	8.8143	6.47747	10.9146	11.8083
Rv1636	TB15.3	TB15.3; Iron-regulated universal stress protein family protein TB15.3	1842451	1842891	+	441	239.827	288.77	99.3449	103.57	59.8083	60.9906	108.749	109.032	73.5229	67.1145
Rv1637c	NA	Conserved protein	1842898	1843692	-	795	17.5319	16.4401	11.6688	11.3621	2.00001	0.99242	8.13366	6.28381	2.0635	3.50021
Rv1638	uvrA	uvrA; Probable excinuclease ABC (subunit A-DNA-binding ATPase) UvrA	1843741	1846659	+	2919	65.9801	62.2548	107.76	111.827	4.32564	3.48919	27.8135	25.9565	90.6144	77.7803
Rv1638A	NA	Conserved hypothetical protein	1846716	1846973	-	258	110.645	91.2503	5.43877	5.36462	85.192	70.6129	191.454	162.971	2.24416	1.96101
Rv1639c	NA	Conserved hypothetical membrane protein	1846989	1848458	-	1470	186.284	181.469	19.0912	22.3493	61.0808	65.821	181.573	173.176	6.10503	8.51838
Rv1640c	lysX	lysX; Lysyl-tRNA synthetase 2 LysX	1848517	1852035	-	3519	18.5117	18.0229	12.5606	13.8074	2.33891	2.38472	14.5981	12.8948	1.4808	1.29396
Rv1641	infC	infC; Probable initiation factor if-3 InfC	1852273	1852878	+	606	1019.49	991.828	331.119	368.196	143.382	123.211	419.702	412.18	124.843	104.778
Rv1642	rpmI	rpmI; 50S ribosomal protein L35 RpmI	1852928	1853122	+	195	423.124	384.105	141.12	145.692	41.2491	37.8855	162.117	139.835	49.4866	37.6212
Rv1643	rplT	rplT; 50S ribosomal protein L20 RplT	1853184	1853573	+	390	639.464	699.037	268.248	287.274	58.0365	58.2995	207.943	194.808	107.386	83.999
Rv1644	tsnR	tsnR; Possible 23S rRNA methyltransferase TsnR	1853606	1854388	+	783	296.803	268.785	170.945	201.419	13.259	11.1755	65.8371	61.4086	58.5402	51.854
Rv1645c	NA	Conserved hypothetical protein	1854399	1855454	-	1056	9.03443	12.0594	29.0119	38.6304	3.63137	3.12438	11.3112	13.5022	2.19316	2.87466
Rv1646	PE17	PE17; PE family protein PE17	1855764	1856696	+	933	115.755	102.459	163.013	160.839	130.521	109.548	92.2156	84.666	17.0657	18.3017
Rv1647	NA	Adenylate cyclase (ATP pyrophosphate-lyase) (adenylyl cyclase)	1856774	1857724	+	951	14.4209	12.8623	31.9692	35.7718	3.34387	2.03635	10.0103	8.86448	4.36325	3.85706
Rv1648	NA	Probable transmembrane protein	1857731	1858537	+	807	51.2595	53.155	44.2425	37.6415	4.86773	4.71056	23.4817	28.5015	6.57675	6.89633
Rv1649	pheS	pheS; Probable phenylalanyl-tRNA synthetase%2C alpha chain PheS	1858733	1859758	+	1026	40.8266	41.9723	25.2254	29.7489	1.45856	2.37685	16.1061	16.3315	6.58374	5.91743
Rv1650	pheT	pheT; Probable phenylalanyl-tRNA synthetase%2C beta chain PheT	1859758	1862253	+	2496	108.934	103.384	19.77	21.4218	1.31152	1.37933	23.2079	25.0182	9.31739	8.91881
Rv1651c	PE_PGRS30	PE_PGRS30; PE-PGRS family protein PE_PGRS30	1862347	1865382	-	3036	43.2081	44.7055	41.7253	37.4787	2.43375	1.37024	12.1284	10.7298	175.071	168.522
Rv1652	argC	argC; Probable N-acetyl-gamma-glutamyl-phoshate reductase ArgC	1865576	1866634	+	1059	14.6394	12.3417	9.86408	8.46085	0.176638	0.270916	5.08834	5.20869	24.3297	18.274
Rv1653	argJ	argJ; Probable glutamate N-acetyltransferase ArgJ	1866631	1867845	+	1215	23.4951	18.4802	7.44268	6.11545	0.153959	0.118066	7.53953	6.08178	40.9028	35.4991
Rv1654	argB	argB; Probable acetylglutamate kinase ArgB	1867842	1868726	+	885	36.8038	29.2525	11.0107	8.88966	0	0.32418	14.613	13.5239	77.5262	65.6007
Rv1655	argD	argD; Probable acetylornithine aminotransferase ArgD	1868723	1869925	+	1203	16.4185	14.9734	5.9617	4.05708	0.155494	0	9.33179	9.68949	48.5302	39.1126
Rv1656	argF	argF; Probable ornithine carbamoyltransferase%2C anabolic ArgF	1869922	1870845	+	924	19.0368	18.4065	5.4839	3.54769	0.607337	0	9.71961	11.151	37.1792	31.2106
Rv1657	argR	argR; Probable arginine repressor ArgR (AHRC)	1870842	1871354	+	513	12.7856	9.96231	2.73529	2.55599	0	0	4.55173	5.27478	12.7913	10.8486
Rv1658	argG	argG; Probable argininosuccinate synthase ArgG	1871363	1872559	+	1197	77.5851	72.7925	20.3193	13.9971	0.234411	0.719047	27.0853	27.0405	48.2897	41.422
Rv1659	argH	argH; Probable argininosuccinate lyase ArgH	1872639	1874051	+	1413	24.8974	22.3536	5.90323	5.51628	0.132385	0.253804	8.96185	7.43923	10.0392	10.5628
Rv1660	pks10	pks10; Chalcone synthase Pks10	1874160	1875221	+	1062	25.4763	23.5882	15.1948	18.7945	55.2197	45.5203	14.1225	14.7979	8.54133	8.93256
Rv1661	pks7	pks7; Probable polyketide synthase Pks7	1875304	1881684	+	6381	41.4428	45.3635	8.33189	6.96379	19.4213	16.9617	14.0322	13.8637	10.9489	8.64245
Rv1662	pks8	pks8; Probable polyketide synthase Pks8	1881704	1886512	+	4809	35.9109	41.22	2.85303	3.18104	13.7309	12.8118	13.4275	14.1105	6.72221	5.94419
Rv1663	pks17	pks17; Probable polyketide synthase Pks17	1886512	1888020	+	1509	16.843	19.8766	3.25461	3.66884	6.0122	5.60871	10.4748	10.4834	4.79616	3.43664
Rv1664	pks9	pks9; Probable polyketide synthase Pks9	1888026	1891079	+	3054	18.7921	23.0714	7.3259	7.3943	1.96002	1.99627	5.76378	6.54306	4.20247	3.89312
Rv1665	pks11	pks11; Chalcone synthase Pks11	1891226	1892287	+	1062	18.8791	19.8014	22.1682	25.3108	12.4178	11.5489	37.2936	33.4179	6.36056	5.83594
Rv1666c	cyp139	cyp139; Probable cytochrome P450 139 Cyp139	1892270	1893562	-	1293	11.4712	9.13625	2.47191	2.4789	0.289342	0.166415	3.40344	3.05868	0.895581	0.489114
Rv1667c	NA	Probable second part of macrolide-transport ATP-binding protein ABC transporter	1893577	1894230	-	654	12.0804	7.94258	2.74156	3.56432	0	0.329013	4.25701	2.86446	1.18041	0.386804
Rv1668c	NA	Probable first part of macrolide-transport ATP-binding protein ABC transporter	1894224	1895342	-	1119	18.4503	14.8995	3.06528	3.51535	0.919418	0.705071	3.53137	3.06925	1.29355	1.24337
Rv1669	NA	Hypothetical protein	1895725	1896087	+	363	2.25861	1.61562	4.93934	4.4149	0.515316	0.197589	0.989633	2.00697	0	0
Rv1670	NA	Conserved hypothetical protein	1896120	1896467	+	348	19.276	25.5196	42.338	36.2136	22.3074	23.7022	23.4846	20.3366	9.98264	11.9943
Rv1671	NA	Probable membrane protein	1896475	1896867	+	393	11.7585	11.2988	45.6229	37.257	7.37768	4.92767	12.5687	12.9763	13.5049	12.8738
Rv1672c	NA	Probable conserved integral membrane transport protein	1896876	1898207	-	1332	9.23282	7.48497	3.04332	1.91412	0.842612	1.34619	3.43864	4.37555	1.95606	0.949587
Rv1673c	NA	Conserved hypothetical protein	1898300	1899232	-	933	3.91443	2.42454	2.25595	2.57654	0	0.153751	1.1551	1.45014	1.448	1.49125
Rv1674c	NA	Probable transcriptional regulatory protein	1899260	1899916	-	657	4.08406	3.82563	13.2893	12.8617	0.142359	0.436681	2.46052	2.05933	1.61566	2.69527
Rv1675c	cmr	cmr; Probable transcriptional regulatory protein Cmr	1900241	1900975	-	735	4.66471	2.84971	1.37881	1.48665	1.52702	0.58551	1.46627	2.69039	0.131291	0
Rv1676	NA	Unknown protein	1901047	1901751	+	705	164.715	142.844	26.8698	34.3047	6.63333	8.139	43.1848	43.9922	22.3111	21.8882
Rv1677	dsbF	dsbF; Probable conserved lipoprotein DsbF	1901748	1902296	+	549	146.624	138.72	15.9035	20.3013	7.83675	6.53233	46.1315	47.2037	21.0926	19.3529
Rv1678	NA	Probable integral membrane protein	1902397	1903299	+	903	192.649	179.81	13.3811	17.8283	4.97169	5.16292	37.9924	33.1935	24.7926	25.9133
Rv1679	fadE16	fadE16; Possible acyl-CoA dehydrogenase FadE16	1903299	1904420	+	1122	109.476	105.809	6.04469	5.64847	1.58384	2.17348	22.4123	21.7056	14.191	11.9496
Rv1680	NA	Hypothetical protein	1904429	1905253	+	825	30.6267	33.6141	1.79534	3.44362	1.02033	1.21715	9.6885	10.2183	6.66719	2.75967
Rv1681	moeX	moeX; Possible molybdopterin biosynthesis protein MoeX	1905250	1906242	+	993	27.3216	23.7085	1.25608	0.733593	0.282568	0.938997	9.22511	7.75588	3.30409	2.29278
Rv1682	NA	Probable coiled-coil structural protein	1906403	1907320	+	918	7.38845	7.66627	42.2048	34.9946	5.50176	5.07856	23.6752	26.9825	2.94332	4.1335
Rv1683	NA	Possible bifunctional enzyme%3B long-chain acyl-CoA synthase and lipase.	1907594	1910593	+	3000	87.5526	87.1606	61.637	63.5216	4.20885	3.34716	38.1988	33.5817	155.974	129.521
Rv1684	NA	Conserved hypothetical protein	1910586	1910810	+	225	41.4078	31.6507	24.9458	33.3472	2.07844	2.23144	24.7474	25.4407	28.3063	25.8592
Rv1685c	NA	Conserved hypothetical protein	1910776	1911399	-	624	10.1529	11.9496	2.62351	2.56828	0.149888	0.574719	5.90092	4.50327	2.47433	0.608101
Rv1686c	NA	Probable conserved integral membrane protein ABC transporter	1911401	1912081	-	681	13.3526	11.5645	3.3197	2.78119	0.549368	0.210646	4.22011	4.27917	1.55872	0.371468
Rv1687c	NA	Probable conserved ATP-binding protein ABC transporter	1912153	1912920	-	768	7.56986	5.99997	0.710534	1.23307	0.243568	0.466959	3.85899	3.25236	0.12565	0.329388
Rv1688	mpg	mpg; Possible 3-methyladenine DNA glycosylase Mpg	1912979	1913590	+	612	6.57653	6.70799	4.07612	4.52311	0.45848	0.46879	3.96217	4.42151	0.788389	0.620024
Rv1689	tyrS	tyrS; Probable tyrosyl-tRNA synthase TyrS (TYRRS)	1913602	1914876	+	1275	35.5425	34.4325	6.2976	5.77053	0.733568	0.956332	13.3129	13.7135	1.05959	1.78567
Rv1690	lprJ	lprJ; Probable lipoprotein LprJ	1915527	1915910	+	384	79.3865	80.7269	6.49631	8.34692	33.3688	26.5233	32.0413	27.6451	2.01039	2.96449
Rv1691	NA	Conserved hypothetical protein	1915949	1916701	+	753	24.9437	19.4711	8.79978	9.38386	1.61473	0.952522	5.48635	7.87823	2.81935	3.19152
Rv1692	NA	Probable phosphatase	1916698	1917759	+	1062	51.3035	45.4407	21.2873	22.8415	1.40911	1.55336	11.8392	8.91796	12.1759	14.2921
Rv1693	NA	Conserved hypothetical protein	1917756	1917932	+	177	35.3721	30.7672	5.72556	12.3468	3.69892	0.405226	11.1627	16.4639	4.36153	5.00223
Rv1694	tlyA	tlyA; 2'-O-methyltransferase TlyA	1917940	1918746	+	807	86.7255	85.7539	30.0424	31.8644	3.59285	3.64402	27.7106	23.7297	14.5884	13.009
Rv1695	ppnK	ppnK; Inorganic polyphosphate/ATP-NAD kinase PpnK (poly(P)/ATP NAD kinase)	1918746	1919669	+	924	143.906	161.397	40.5808	43.4394	4.65625	5.35608	48.3064	47.4197	36.9703	34.7697
Rv1696	recN	recN; Probable DNA repair protein RecN (recombination protein N)	1919683	1921446	+	1764	52.309	47.0202	16.2629	17.7572	0.636258	1.09783	10.2843	9.79396	13.1291	9.75168
Rv1697	NA	Conserved hypothetical protein	1921542	1922723	+	1182	160.292	149.063	4.68262	3.82102	10.445	9.76964	30.0124	27.4717	7.42927	5.45747
Rv1698	mctB	mctB; Outer membrane protein MctB	1922745	1923689	+	945	100.167	115.166	5.36203	4.85639	9.79837	7.13454	32.2173	29.7359	6.84172	5.88925
Rv1699	pyrG	pyrG; Probable CTP synthase PyrG	1923829	1925589	+	1761	60.9478	62.6576	25.8967	25.2747	3.29293	2.76962	48.908	46.6301	32.0567	25.7854
Rv1700	NA	NUDIX hydrolase	1925582	1926205	+	624	106.426	119.899	20.6133	21.0132	1.79865	2.52876	59.8728	61.5447	44.074	38.9185
Rv1701	NA	Probable integrase/recombinase	1926202	1927137	+	936	60.4394	55.4962	5.74673	6.92658	1.39895	1.68584	25.2348	26.686	18.4544	11.8918
Rv1702c	NA	Conserved hypothetical protein	1927211	1928575	-	1365	2.83939	2.02548	1.31354	1.33417	0.0685201	0.105091	0.657943	0.838704	0.636256	0.370652
Rv1703c	NA	Probable catechol-O-methyltransferase	1929131	1929721	-	591	147.302	134.107	86.6614	89.609	7.7546	8.85942	37.6864	40.3271	5.22498	4.49439
Rv1704c	cycA	cycA; Probable D-serine/alanine/glycine transporter protein CycA	1929786	1931456	-	1671	63.0707	52.8459	10.1702	10.419	1.17542	0.944314	13.7589	13.8892	3.34945	2.49791
Rv1705c	PPE22	PPE22; PPE family protein PPE22	1931497	1932654	-	1158	3.47568	3.40045	19.8592	17.8026	0.726917	0.681325	2.63688	2.96588	3.58329	3.49527
Rv1706A	NA	PPE23; PPE family protein PPE23	1932694	1933878	-	1185	5.15763	4.73701	26.972	31.5358	1.18392	0.90791	4.69888	3.42527	3.50165	4.1628
Rv1706c	PPE23	Conserved hypothetical protein	1934482	1934649	-	168	0	0.498699	1.85609	2.60164	0	0	0	0	1.72319	1.50577
Rv1707	NA	Probable conserved transmembrane protein	1934882	1936342	+	1461	47.0875	62.0475	115.306	112.684	21.8941	18.4099	43.8903	43.3114	75.8913	70.2117
Rv1708	NA	Putative initiation inhibitor protein	1936360	1937316	+	957	57.3219	55.4165	62.723	65.1578	2.15011	1.34906	11.449	12.8327	16.7386	16.7854
Rv1709	scpA	scpA; Possible segregation and condensation protein ScpA	1937313	1938149	+	837	65.8963	61.1594	25.147	24.6301	0.893954	1.37109	7.08173	8.33102	12.5668	11.636
Rv1710	scpB	scpB; Possible segregation and condensation protein ScpB	1938146	1938841	+	696	52.7949	46.7057	31.8095	31.6084	2.68764	2.47327	14.5811	17.4955	10.3986	10.177
Rv1711	NA	Conserved hypothetical protein	1938838	1939602	+	765	109.999	104.152	33.9337	38.4702	4.40141	3.18777	30.2886	33.0593	27.8774	20.9982
Rv1712	cmk	cmk; Cytidylate kinase Cmk (CMP kinase) (cytidine monophosphate kinase) (ck)	1939599	1940291	+	693	82.8156	85.7157	22.3855	20.0773	2.56431	2.38048	16.5881	19.8239	25.3431	18.2518
Rv1713	engA	engA; Probable GTP-binding protein EngA	1940288	1941679	+	1392	176.751	170.993	28.1693	27.4742	3.0236	2.73091	28.5815	30.8787	30.4332	23.1707
Rv1714	NA	Probable oxidoreductase	1941853	1942665	+	813	33.5541	29.0607	9.87631	8.42252	0.690258	0.529335	4.30819	3.32837	11.1573	7.77891
Rv1715	fadB3	fadB3; Probable 3-hydroxybutyryl-CoA dehydrogenase FadB3 (beta-hydroxybutyryl-CoA dehydrogenase) (BHBD)	1942659	1943573	+	915	6.27226	5.49386	2.21513	2.62723	0.102219	0.0783879	0.49076	0.454975	4.0076	2.48823
Rv1716	NA	Conserved hypothetical protein	1943576	1944406	+	831	15.5167	17.5427	4.9719	3.15578	0.450204	0.345246	1.94532	2.63007	6.38681	7.30599
Rv1717	NA	Conserved hypothetical protein	1944406	1944756	+	351	12.1038	9.07035	3.77563	2.69799	0	0	1.5352	1.18605	4.12388	2.52249
Rv1718	NA	Conserved hypothetical protein	1944809	1945627	+	819	20.6584	18.6181	2.66515	3.73568	0.1142	0.350305	2.19314	1.90615	5.77343	6.17753
Rv1719	NA	Probable transcriptional regulatory protein	1945641	1946420	+	780	30.1958	30.8273	10.1942	8.68546	0.959281	0.643685	8.86578	8.13924	6.30954	4.05401
Rv1720c	vapC12	vapC12; Possible toxin VapC12	1947030	1947419	-	390	2.29335	1.93342	4.59739	4.85639	0.23982	0	1.38168	0.26686	0.494866	0.324321
Rv1721c	vapB12	vapB12; Possible antitoxin VapB12	1947416	1947643	-	228	3.26904	6.24686	9.91542	9.90448	0.410219	0.314583	1.5756	1.36941	1.26972	0.554759
Rv1722	NA	Possible carboxylase	1947861	1949345	+	1485	21.2309	17.9975	5.93198	5.88653	1.32265	0.772794	6.53158	6.02727	0.779789	0.851751
Rv1723	NA	Probable hydrolase	1949342	1950589	+	1248	6.45006	4.90067	1.74901	2.27643	0.149888	0.114944	1.1514	1.00073	0.695905	0.405401
Rv1724c	NA	Hypothetical protein	1950632	1951051	-	420	7.09848	7.97918	22.8299	29.4852	6.68071	4.09857	12.616	8.67296	3.44639	6.6254
Rv1725c	NA	Conserved hypothetical protein	1951041	1951751	-	711	8.80571	6.48098	26.0949	26.9458	2.49939	1.31143	5.05255	4.97689	2.9859	4.62533
Rv1726	NA	Probable oxidoreductase	1951852	1953237	+	1386	0.806645	0.72538	4.21838	4.09955	0.33741	0.155249	0.583176	0.450543	0.974736	0.456295
Rv1727	NA	Conserved hypothetical protein	1953270	1953839	+	570	1.56914	0.881909	1.9147	2.93939	0.492263	0.251666	1.26048	1.46071	0.507889	0.443807
Rv1728c	NA	Conserved hypothetical protein	1953864	1954634	-	771	42.2456	38.9024	9.50433	10.2041	1.45572	1.86057	8.38685	7.82929	4.00514	3.44512
Rv1729c	NA	Possible S-adenosylmethionine-dependent methyltransferase	1954631	1955569	-	939	11.9064	9.36853	4.40006	5.74078	0.498029	1.22215	5.92989	5.09848	1.23321	1.07761
Rv1730c	NA	Possible penicillin-binding protein	1955692	1957245	-	1554	9.20884	8.03309	2.70889	2.7657	0.421306	0.0923101	2.2539	1.80826	1.55243	1.79065
Rv1731	gabD2	gabD2; Possible succinate-semialdehyde dehydrogenase [NADP+] dependent (SSDH) GabD2	1957677	1959233	+	1557	45.6682	43.6933	10.5143	10.5736	2.88339	2.21117	20.1883	19.4515	9.73045	6.41767
Rv1732c	NA	Conserved protein	1959243	1959791	-	549	49.8251	44.1035	36.3509	31.4471	4.7702	7.3162	13.9049	14.9763	6.67934	3.91666
Rv1733c	NA	Probable conserved transmembrane protein	1959855	1960487	-	633	15.1894	17.6034	59.1133	49.0242	54.8177	38.2986	18.5861	17.9214	23.7817	21.7802
Rv1734c	NA	Conserved hypothetical protein	1960774	1961016	-	243	0.306724	0.689559	23.7396	22.4833	1.15469	0	0	0.856589	1.19134	2.08206
Rv1735c	NA	Hypothetical membrane protein	1961291	1961788	-	498	0.449	0.672943	21.7587	12.141	0.187811	0.144026	0	0	1.16264	1.7779
Rv1736c	narX	narX; Probable nitrate reductase NarX	1962228	1964186	-	1959	10.9195	9.70821	40.2314	37.743	0.859387	0.695648	1.10027	1.64693	78.7162	62.5
Rv1737c	narK2	narK2; Possible nitrate/nitrite transporter NarK2	1964183	1965370	-	1188	43.1645	44.6411	73.0343	71.3742	28.4999	19.1387	13.2295	14.1045	107.302	96.2478
Rv1738	NA	Conserved protein	1965657	1965941	+	285	757.893	1050.94	2918.83	2314.45	885.089	629.921	325.834	400.965	1633.71	1425.51
Rv1739c	NA	Probable sulphate-transport transmembrane protein ABC transporter	1965955	1967637	-	1683	5.2258	7.46715	5.65098	5.9731	0.8336	1.49161	6.67032	5.99841	1.20409	1.35278
Rv1740	vapB34	vapB34; Possible antitoxin VapB34	1967705	1967917	+	213	18.546	16.1269	75.0278	59.1659	3.07375	3.7041	6.74623	7.81788	9.06092	5.34444
Rv1741	vapC34	vapC34; Possible toxin VapC34. Contains PIN domain.	1967917	1968165	+	249	20.3547	19.1789	80.1472	62.899	7.13682	2.01636	6.13155	7.52353	6.58827	3.04783
Rv1742	NA	Unknown protein	1968173	1968910	+	738	15.2502	12.7148	59.8928	44.6156	0.88714	1.55501	5.59786	4.93583	4.83802	3.94194
Rv1743	pknE	pknE; Probable transmembrane serine/threonine-protein kinase E PknE (protein kinase E) (STPK E)	1969004	1970704	+	1701	34.4846	35.0197	47.4792	44.3242	2.80425	1.93965	14.7834	13.8278	11.9702	10.3359
Rv1744c	NA	Probable membrane protein	1970989	1971390	-	402	5.00602	5.4187	5.81759	8.5168	0.697985	0.35684	2.45746	1.55337	1.68033	2.51711
Rv1745c	idi	idi; Probable isopentenyl-diphosphate delta-isomerase Idi (IPP isomerase) (isopentenyl pyrophosphate isomerase)	1971380	1971991	-	612	2.67933	1.50587	3.5666	3.45184	0.305653	0.234395	0.293494	0	0.946067	0.206675
Rv1746	pknF	pknF; Anchored-membrane serine/threonine-protein kinase PknF (protein kinase F) (STPK F)	1972138	1973568	+	1431	25.4176	21.0771	15.7437	13.2863	0.261439	0.400978	7.34289	7.56384	2.29277	2.65168
Rv1747	NA	Probable conserved transmembrane ATP-binding protein ABC transporter	1973630	1976227	+	2598	77.4603	71.1723	43.1487	46.2086	0.828017	0.993879	21.0868	18.9083	10.8459	7.93574
Rv1748	NA	Unknown protein	1976600	1977331	+	732	9.67313	9.27089	36.5284	36.4229	3.3221	2.93955	8.09755	6.54027	3.42755	2.93749
Rv1749c	NA	Possible integral membrane protein	1977328	1977885	-	558	154.945	148.795	74.4631	76.1095	6.03419	4.2418	57.2976	52.4108	17.9854	17.2273
Rv1750c	fadD1	fadD1; Possible fatty-acid-CoA ligase FadD1 (fatty-acid-CoA synthetase) (fatty-acid-CoA synthase)	1977969	1979567	-	1599	9.50903	10.4792	6.28911	5.60353	0.818899	1.16626	7.30156	7.35493	1.75014	2.45218
Rv1751	NA	Probable oxidoreductase	1979621	1981003	+	1383	230.77	231.959	27.5071	28.0217	1.28494	1.0891	49.6126	52.7527	9.00098	6.31053
Rv1752	NA	Conserved hypothetical protein	1981130	1981579	+	450	40.9109	36.6776	7.4491	6.15143	0.207844	0	8.78134	7.40093	1.07221	0.281078
Rv1753c	PPE24	PPE24; PPE family protein PPE24	1981614	1984775	-	3162	6.05795	5.53773	4.11721	3.29442	0.325373	0.612452	1.93138	2.0407	3.1739	2.00008
Rv1754c	NA	Conserved protein	1984979	1986670	-	1692	13.6117	12.5771	1.42827	1.59296	0.221111	0.169562	2.22931	2.15286	0.513292	0.224264
Rv1755c	plcD	plcD; Probable phospholipase C 4 (fragment) PlcD	1986854	1987696	-	843	0	0.19877	0.277422	0.259238	0.110949	0	0	0.246917	0	0.300083
Rv1756c	NA	Putative transposase	1987745	1988731	-	987	2.49202	1.35816	1.73761	2.58319	0.189524	0.145339	0.45496	0.738124	0.488849	0.640755
Rv1757c	NA	Putative transposase for insertion sequence element IS6110 (fragment)	1988680	1989006	-	327	18.0067	24.3402	19.5485	24.7275	1.1441	0.438685	4.66898	5.09238	3.83634	3.09443
Rv1758	cut1	cut1; Probable cutinase Cut1	1989042	1989566	+	525	0	0.638334	7.27587	6.24393	0.178152	0	0	0	0.919036	0.481848
Rv1759c	wag22	wag22; PE-PGRS family protein Wag22	1989833	1992577	-	2745	8.01003	7.59984	14.9948	12.5258	0.545165	0.339681	1.7013	1.32701	4.25368	2.58039
Rv1760	NA	Possible triacylglycerol synthase (diacylglycerol acyltransferase)	1993153	1994661	+	1509	11.064	11.1597	66.1254	61.26	6.63201	5.41858	40.4707	37.5196	11.6387	9.30407
Rv1761c	NA	Possible exported protein	1994671	1995054	-	384	14.7515	13.309	6.69932	9.86454	0.97427	0.373567	6.08083	4.60751	0.251299	0.988164
Rv1762c	NA	Unknown protein	1995054	1995842	-	789	14.5478	13.5919	7.41024	7.47847	0.948339	0.454531	3.75628	3.56152	1.46766	1.44279
Rv1763	NA	Putative transposase for insertion sequence element IS6110 (fragment)	1996152	1996478	+	327	18.2346	25.6212	22.4093	17.8216	1.1441	1.09671	4.66898	3.81929	3.83634	3.09443
Rv1764	NA	Putative transposase	1996427	1997413	+	987	1.81238	1.6977	3.63319	2.87841	0.189524	0.0726696	0.45496	0.527232	0.684389	0.128151
Rv1765A	NA	Conserved hypothetical protein	1997418	1998515	-	1098	36.4524	38.457	57.4373	65.3489	6.6442	4.44198	15.1318	13.6493	32.8694	28.9141
Rv1765c	NA	Putative transposase (fragment)	1999142	1999357	-	216	6.55623	1.55151	8.66174	9.78023	3.46407	0.33206	6.65253	7.22747	0.446754	1.17116
Rv1766	NA	Conserved protein	1999737	2000006	+	270	138.302	149.565	275.443	302.445	53.3467	48.3479	65.5274	75.9366	64.3326	63.2425
Rv1767	NA	Conserved protein	2000074	2000433	+	360	13.2505	10.0072	87.0505	72.6435	7.27455	9.16485	4.9894	8.67296	9.38183	4.56751
Rv1768	PE_PGRS31	PE_PGRS31; PE-PGRS family protein PE_PGRS31	2000614	2002470	+	1857	76.3803	70.7427	73.5479	63.9019	5.38918	4.78939	19.0548	18.9992	24.2156	19.2077
Rv1769	NA	Conserved protein	2002626	2003870	+	1245	68.5474	61.3051	29.1786	28.6117	1.57761	2.47725	19.621	17.6385	31.7787	33.323
Rv1770	NA	Conserved protein	2003878	2005164	+	1287	126.25	119.325	28.6504	29.0364	2.25286	2.3964	40.613	37.4413	45.0628	37.2477
Rv1771	NA	L-gulono-1%2C4-lactone dehydrogenase	2005161	2006447	+	1287	69.0902	64.5123	15.7486	18.1124	2.97959	1.61618	31.4018	30.0824	23.3937	19.1644
Rv1772	NA	Hypothetical protein	2006636	2006947	+	312	134.018	147.692	43.4753	52.533	276.393	253.336	113.701	134.097	15.4646	19.0538
Rv1773c	NA	Probable transcriptional regulatory protein	2007020	2007766	-	747	7.88245	5.83217	14.8189	13.1649	0.751244	0.480087	1.8034	1.6719	3.22955	2.20121
Rv1774	NA	Probable oxidoreductase	2007832	2009172	+	1341	14.3955	15.0569	7.3247	5.54085	1.46467	1.06972	2.34401	3.25964	1.58313	1.79211
Rv1775	NA	Conserved hypothetical protein	2009172	2009990	+	819	76.2631	68.6414	33.0289	29.085	3.54021	3.15274	21.7121	18.8073	10.4864	11.4284
Rv1776c	NA	Possible transcriptional regulatory protein	2009995	2010555	-	561	3.18862	3.43489	16.814	16.2312	1.16704	1.15067	1.60088	1.85518	3.95628	4.05834
Rv1777	cyp144	cyp144; Probable cytochrome P450 144 Cyp144	2010656	2011960	+	1305	3.02705	2.82481	5.43599	4.46564	1.07506	0.824424	2.89041	2.7913	0.961291	0.87231
Rv1778c	NA	Unknown protein	2012081	2012530	-	450	36.7701	47.1038	46.0805	47.4307	3.7412	3.34716	37.9194	37.9298	39.4573	36.8212
Rv1779c	NA	Possible integral membrane protein	2012686	2014479	-	1794	26.7558	23.4438	73.002	77.5154	2.45034	2.039	16.7203	15.1414	38.2445	36.1688
Rv1780	NA	Conserved protein	2014699	2015262	+	564	46.6498	45.4559	14.513	14.9825	3.4825	3.56081	16.7198	15.5006	9.41035	9.19483
Rv1781c	malQ	malQ; Probable 4-alpha-glucanotransferase MalQ (amylomaltase) (disproportionating enzyme) (D-enzyme)	2015302	2017476	-	2175	2.33026	3.27421	5.77051	5.82767	0.516027	0.461678	1.65166	1.96188	1.19792	1.10493
Rv1782	eccB5	eccB5; ESX conserved component EccB5. ESX-5 type VII secretion system protein. Probable membrane protein.	2017740	2019260	+	1521	281.818	289.021	644.762	642.825	54.7282	45.3173	196.269	184.749	381.618	319.996
Rv1783	eccC5	eccC5; ESX conserved component EccC5. ESX-5 type VII secretion system protein.	2019257	2023432	+	4176	169.165	159.478	163.08	167.427	28.9145	27.2747	134.628	125.509	143.685	116.005
Rv1785c	cyp143	cyp143; Probable cytochrome P450 143 Cyp143	2023447	2024628	-	1182	11.9179	12.9712	8.4419	8.13507	1.58257	1.03158	5.77453	5.37107	2.04101	1.28411
Rv1786	NA	Probable ferredoxin	2024828	2025031	+	204	22.6525	35.7303	47.0027	45.3501	11.462	10.1962	33.0181	24.4884	7.0955	9.92039
Rv1787	PPE25	PPE25; PPE family protein PPE25	2025301	2026398	+	1098	11.8114	9.38535	8.73274	8.55839	1.53328	1.6984	6.29809	6.35069	2.90024	1.72794
Rv1788	PE18	PE18; PE family protein PE18	2026477	2026776	+	300	9.44098	8.37814	4.41749	2.91383	0.935299	0.478166	2.39491	3.12227	2.25164	0.421617
Rv1789	PPE26	PPE26; PPE family protein PPE26	2026790	2027971	+	1182	225.052	230.505	109.943	119.561	20.5734	16.2018	103.486	92.9812	44.5756	51.3645
Rv1790	PPE27	PPE27; PPE family protein PPE27	2028425	2029477	+	1053	10.5466	7.79732	11.7711	10.9995	2.75349	2.24779	13.6462	11.7616	3.11582	2.76273
Rv1791	PE19	PE19; PE family protein PE19	2029904	2030203	+	300	175.652	196.886	50.4114	41.5221	97.8947	91.5688	126.032	132.176	17.3698	11.8053
Rv1793	esxN	esxN; Putative ESAT-6 like protein EsxN (ESAT-6 like protein 5)	2030694	2030978	+	285	898.593	998.615	143.876	150.548	445.334	437.648	593.371	609.481	44.3556	55.0321
Rv1794	NA	Conserved protein	2031066	2031968	+	903	291.368	325.105	75.5385	86.0759	56.8637	53.5356	166.291	156.747	22.5485	20.3104
Rv1795	eccD5	eccD5; ESX conserved component EccD5. ESX-5 type VII secretion system protein. Probable membrane protein.	2032240	2033751	+	1512	175.49	168.782	38.1529	39.3136	24.9908	20.7775	74.3064	73.5137	14.1685	10.7914
Rv1796	mycP5	mycP5; Probable proline rich membrane-anchored mycosin MycP5 (serine protease) (subtilisin-like protease) (subtilase-like) (mycosin-5)	2033729	2035486	+	1758	142.963	141.447	69.1314	76.6166	32.4535	34.3529	60.1793	59.0235	20.8587	21.6564
Rv1797	eccE5	eccE5; ESX conserved component EccE5. ESX-5 type VII secretion system protein. Probable membrane protein.	2035483	2036703	+	1221	337.448	343.634	135.672	131.85	30.717	29.6064	137.913	143.541	55.0857	50.5526
Rv1798	eccA5	eccA5; ESX conserved component EccA5. ESX-5 type VII secretion system protein.	2036700	2038532	+	1833	102.957	104.258	44.0601	43.9142	13.981	10.9563	56.835	58.7661	14.5301	11.7997
Rv1799	lppT	lppT; Probable lipoprotein LppT	2039159	2039350	+	192	77.2514	81.5996	26.3913	22.0055	28.2538	25.7761	76.2442	61.7948	13.5701	13.8343
Rv1800	PPE28	PPE28; PPE family protein PPE28	2039453	2041420	+	1968	12.3087	14.5596	22.5786	26.4658	3.42183	3.42589	16.0634	17.769	7.89447	6.36281
Rv1801	PPE29	PPE29; PPE family protein PPE29	2042001	2043272	+	1272	2.8126	2.43704	95.1158	81.2071	2.13236	2.02995	3.24782	2.78189	14.7935	17.2028
Rv1802	PPE30	PPE30; PPE family protein PPE30	2043384	2044775	+	1392	3.37331	3.67145	24.8092	21.0374	0.470337	0.875951	2.90331	3.21498	11.2305	7.99618
Rv1803c	PE_PGRS32	PE_PGRS32; PE-PGRS family protein PE_PGRS32	2044923	2046842	-	1920	18.7111	20.1163	27.8935	29.0625	2.8741	2.80176	11.1326	13.1179	23.8734	19.7633
Rv1804c	NA	Conserved protein	2047023	2047349	-	327	1.82346	2.56212	3.57595	4.90094	0.286024	0.658027	3.0211	1.2731	1.18041	0.773609
Rv1805c	NA	Hypothetical protein	2047687	2048034	-	348	1.9276	0	0.896043	2.3026	0.537528	0.412212	2.32265	1.49534	0	0.363463
Rv1806	PE20	PE20; PE family protein PE20	2048072	2048371	+	300	8.94408	9.77449	102.122	74.7884	46.765	37.7751	292.778	216.477	4.50328	5.0594
Rv1807	PPE31	PPE31; PPE family protein PPE31	2048398	2049597	+	1200	5.52794	6.21379	30.7925	22.1573	9.66476	7.11272	197.954	154.465	2.49289	1.26485
Rv1808	PPE32	PPE32; PPE family protein PPE32	2049921	2051150	+	1230	16.3611	17.4374	38.7243	40.3909	17.8695	20.0013	227.809	203.497	2.19672	2.98217
Rv1809	PPE33	PPE33; PPE family protein PPE33	2051282	2052688	+	1407	24.103	22.6275	11.1919	9.94058	10.3036	7.90147	162.576	151.86	1.71462	1.61814
Rv1810	NA	Conserved protein	2052933	2053289	+	357	475.18	556.196	84.2882	92.6387	236.838	204.326	539.358	528.249	27.8414	24.4467
Rv1811	mgtC	mgtC; Possible Mg2+ transport P-type ATPase C MgtC	2053443	2054147	+	705	102.973	98.8739	71.6529	68.7127	6.50066	7.3251	44.7135	41.6302	6.02262	7.8941
Rv1812c	NA	Probable dehydrogenase	2054157	2055359	-	1203	84.1373	90.8154	352.777	387.966	1.39945	1.60979	31.5041	27.4247	197.811	155.399
Rv1813c	NA	Conserved hypothetical protein	2055681	2056112	-	432	101.794	89.2117	1215.17	1101.62	6.06213	5.31296	20.5813	20.2369	881.445	751.883
Rv1814	erg3	erg3; Membrane-bound C-5 sterol desaturase Erg3 (sterol-C5-desaturase)	2056521	2057423	+	903	14.197	9.64924	32.0283	35.4952	1.55365	2.54175	8.15543	7.72211	6.51875	5.46281
Rv1815	NA	Conserved protein	2057528	2058193	+	666	190.252	174.104	50.917	53.814	4.3535	3.76933	52.7258	55.0069	9.12827	8.54628
Rv1816	NA	Possible transcriptional regulatory protein	2058256	2058960	+	705	53.4953	52.0514	20.2353	17.4623	1.99	1.22085	15.9236	13.5815	3.6957	3.2294
Rv1817	NA	Possible flavoprotein	2059595	2061058	+	1464	13.8988	13.2196	60.9695	63.4416	2.49158	1.51877	6.99334	8.10424	32.6936	31.794
Rv1818c	PE_PGRS33	PE_PGRS33; PE-PGRS family protein PE_PGRS33	2061178	2062674	-	1497	102.067	87.4192	88.631	85.3518	13.4953	9.86996	41.815	36.2213	299.617	256.603
Rv1819c	bacA	bacA; Probable drug-transport transmembrane ATP-binding protein ABC transporter BacA	2062809	2064728	-	1920	20.4969	18.4581	2.55792	3.30083	0.584562	0.560351	6.54858	6.72155	1.15598	0.856409
Rv1820	ilvG	ilvG; Probable acetolactate synthase IlvG (acetohydroxy-acid synthase)(ALS)	2064799	2066442	+	1644	72.5392	67.0149	34.8525	35.4924	4.15309	3.40301	17.6996	20.3846	21.9529	16.4646
Rv1821	secA2	secA2; Possible preprotein translocase ATPase SecA2	2066457	2068883	+	2427	152.753	138.911	98.3841	104.722	12.9871	12.3236	49.9927	47.9425	60.5155	54.461
Rv1822	pgsA2	pgsA2; Probable CDP-diacylglycerol--glycerol-3-phosphate 3-phosphatidyltransferase PgsA2 (PGP synthase) (phosphatidylglycerophosphate synthase) (3-phosphatidyl-1'-glycerol-3'phosphate synthase)	2069080	2069709	+	630	64.4778	62.5036	29.6974	30.0634	2.2269	2.73238	21.2406	19.9891	13.7855	8.83387
Rv1823	NA	Conserved protein	2069702	2070625	+	924	20.3275	15.3237	9.70228	9.30282	0.911006	0.620995	5.73457	5.63179	3.34195	2.05333
Rv1824	NA	Conserved hypothetical membrane protein	2070654	2071019	+	366	55.1878	50.1315	11.5017	9.35452	2.04437	2.15567	24.2926	24.7393	6.59145	4.14705
Rv1825	NA	Conserved protein	2071036	2071914	+	879	51.47	52.3276	7.62707	7.95586	2.2345	1.63197	27.0756	24.0356	6.14782	4.60469
Rv1826	gcvH	gcvH; Probable glycine cleavage system H protein GcvH	2071952	2072356	+	405	249.735	275.341	89.6972	98.9264	18.2441	16.2931	101.34	97.1372	20.2528	18.1139
Rv1827	garA	garA; Conserved protein with FHA domain%2C GarA	2072596	2073084	+	489	1162.97	1227.77	801.238	866.85	270.644	244.363	490.185	492.284	265.026	222.707
Rv1828	NA	Conserved protein	2073081	2073824	+	744	164.195	145.491	140.404	136.39	33.8166	26.5112	80.8765	74.9791	47.4712	39.7816
Rv1829	NA	Conserved protein	2073943	2074437	+	495	203.124	200.568	237.332	265.777	210.49	195.903	196.129	199.741	39.5743	33.4738
Rv1830	NA	Conserved hypothetical protein	2074841	2075518	+	678	130.599	139.265	101.871	105.831	33.6597	33.0062	109.016	107.453	16.6525	12.6858
Rv1831	NA	Hypothetical protein	2075571	2075828	+	258	92.4453	57.4779	577.416	663.518	44.5899	30.5804	62.6576	62.9294	181.403	184.335
Rv1832	gcvB	gcvB; Probable glycine dehydrogenase GcvB (glycine decarboxylase) (glycine cleavage system P-protein)	2075877	2078702	+	2826	52.8806	51.7334	491.264	487.366	25.9143	20.0759	31.3982	27.6946	186.339	161.978
Rv1833c	NA	Possible haloalkane dehalogenase	2078929	2079789	-	861	21.8148	25.3971	38.4799	43.2337	2.93299	2.08261	20.5487	17.5272	17.0358	16.0126
Rv1834	lipZ	lipZ; Probable hydrolase	2079830	2080696	+	867	10.4021	7.44079	60.3325	52.5969	1.72604	1.32364	8.49406	4.92168	7.90244	7.29441
Rv1835c	NA	Conserved hypothetical protein	2080701	2082587	-	1887	13.7455	14.4742	17.5576	16.2523	0.396523	0.30408	3.33155	2.81285	5.77868	5.4294
Rv1836c	NA	Conserved protein	2082603	2084636	-	2034	141.043	129.214	42.5805	49.6025	2.16121	1.65736	23.2691	25.7375	90.3313	80.7788
Rv1837c	glcB	glcB; Malate synthase G GlcB	2084756	2086981	-	2226	164.839	153.449	96.1314	105.964	4.07565	3.35103	35.4637	29.4553	95.5018	85.2325
Rv1838c	vapC13	vapC13; Possible toxin VapC13	2087257	2087652	-	396	11.6695	12.4826	25.7884	25.5696	2.12568	1.99236	5.44298	7.88451	2.43684	2.23585
Rv1839c	vapB13	vapB13; Possible antitoxin VapB13	2087649	2087912	-	264	42.0665	39.6692	35.4344	34.7673	2.12568	2.98854	10.886	13.0094	10.6003	7.66576
Rv1840c	PE_PGRS34	PE_PGRS34; PE-PGRS family protein PE_PGRS34	2087971	2089518	-	1548	24.8928	21.5407	30.4168	29.3172	1.57092	1.11201	6.96195	5.98367	94.3793	90.5332
Rv1841c	NA	Conserved hypothetical membrane protein	2089681	2090718	-	1038	69.005	68.4457	38.3019	40.2126	4.05477	2.97126	28.552	29.1772	49.6439	41.065
Rv1842c	NA	Conserved hypothetical membrane protein	2090718	2092085	-	1368	47.4555	44.5854	34.476	38.1802	2.46131	1.99236	23.9622	21.3781	53.9632	46.2299
Rv1843c	guaB1	guaB1; Probable inosine-5'-monophosphate dehydrogenase GuaB1(imp dehydrogenase) (IMPDH) (IMPD)	2092259	2093698	-	1440	132.091	119.33	89.6491	83.7727	14.744	12.7511	72.1592	68.5164	61.8531	56.0399
Rv1844c	gnd1	gnd1; Probable 6-phosphogluconate dehydrogenase Gnd1	2093731	2095188	-	1458	56.7951	50.74	36.1441	36.323	4.23387	4.57505	20.0192	18.3453	19.1277	17.6107
Rv1845c	blaR	blaR; Possible sensor-transducer protein BlaR	2095218	2096168	-	951	96.3221	62.9021	101.236	107.622	4.91745	4.37439	22.9481	18.3856	21.7148	19.8173
Rv1846c	blaI	blaI; Transcriptional repressor BlaI	2096183	2096599	-	417	516.019	535.638	740.673	765.842	45.9799	48.6766	97.9932	98.5847	75.9032	59.1477
Rv1847	NA	Conserved protein	2096877	2097299	+	423	41.9364	38.6226	14.0062	14.1214	3.53778	3.39125	13.3758	13.7783	1.59691	2.09313
Rv1848	ureA	ureA; Urease gamma subunit UreA (urea amidohydrolase)	2097348	2097650	+	303	30.2564	33.1807	11.3203	12.0208	1.85208	1.65701	9.4848	4.80877	2.22935	2.50465
Rv1849	ureB	ureB; Urease beta subunit UreB (urea amidohydrolase)	2097647	2097961	+	315	48.033	56.9181	16.8285	16.8817	3.26612	1.82159	14.5405	12.8855	3.67615	2.81078
Rv1850	ureC	ureC; Urease alpha subunit UreC (urea amidohydrolase)	2097961	2099694	+	1734	31.0773	28.9418	8.67673	7.3518	0.91696	0.992733	7.40641	7.14244	4.34078	4.74136
Rv1851	ureF	ureF; Urease accessory protein UreF	2099694	2100329	+	636	13.0083	12.778	4.29002	3.6652	1.02942	0.4511	3.38902	2.29097	1.51728	1.98876
Rv1852	ureG	ureG; Urease accessory protein UreG	2100340	2101014	+	675	28.3781	27.4306	5.65901	6.15143	3.32551	1.70015	8.64829	10.3305	4.57476	3.37293
Rv1853	ureD	ureD; Probable urease accessory protein UreD	2101022	2101648	+	627	38.7529	33.272	13.3034	10.6887	2.68507	2.97424	11.3157	8.63146	6.31013	5.85018
Rv1854c	ndh	ndh; Probable NADH dehydrogenase Ndh	2101651	2103042	-	1392	47.8153	44.539	118.95	116.386	3.0236	3.45228	24.1943	23.402	40.0692	36.2554
Rv1855c	NA	Possible oxidoreductase	2103184	2104107	-	924	84.3751	79.6104	106.641	111.555	11.5394	11.1003	28.9644	28.0463	30.2864	29.8417
Rv1856c	NA	Possible oxidoreductase	2104146	2104823	-	678	128.291	109.855	50.0158	50.7127	34.0736	34.8046	35.6322	40.218	7.9704	6.71602
Rv1857	modA	modA; Probable molybdate-binding lipoprotein ModA	2104985	2105770	+	786	58.5083	69.8178	19.8361	25.7648	6.42572	5.56644	15.9965	17.7432	2.45544	2.41384
Rv1858	modB	modB; Probable molybdenum-transport integral membrane protein ABC transporter ModB	2105773	2106567	+	795	11.2504	12.4355	3.62813	4.67313	0.235295	0.27066	1.46858	1.83278	0.364147	0.636403
Rv1859	modC	modC; Probable molybdenum-transport ATP-binding protein ABC transporter ModC	2106574	2107683	+	1110	33.1038	31.7011	114.686	127.382	4.1288	5.42783	15.3727	19.3149	17.2133	18.2321
Rv1860	apa	apa; Alanine and proline rich secreted protein Apa (fibronectin attachment protein) (immunogenic protein MPT32) (antigen MPT-32) (45-kDa glycoprotein) (45/47 kDa antigen)	2107736	2108713	+	978	79.1829	57.8246	9.72454	10.2789	2.10395	1.83346	14.6009	13.8342	2.76275	3.23326
Rv1861	NA	Probable conserved transmembrane protein	2109165	2109470	+	306	63.8167	65.7109	37.9588	32.852	53.795	52.5045	52.2419	45.2354	8.5146	5.37355
Rv1862	adhA	adhA; Probable alcohol dehydrogenase AdhA	2109544	2110584	+	1041	37.446	36.2972	44.407	48.6339	16.9809	19.0853	23.1209	22.3947	6.21078	4.86013
Rv1863c	NA	Probable conserved integral membrane protein	2110591	2111361	-	771	386.978	390.654	184.121	211.168	28.8718	25.0247	151.662	153.076	27.4102	22.3112
Rv1864c	NA	Conserved protein	2111354	2112109	-	756	13.3096	11.9688	22.1699	23.0293	2.84549	2.08723	7.60289	9.63662	2.42524	2.84424
Rv1865c	NA	Probable short-chain type dehydrogenase	2112106	2112966	-	861	15.3223	15.7637	5.70408	6.51467	0.543147	0.916346	3.75509	4.47247	1.45701	0.734524
Rv1866	NA	Conserved protein	2113140	2115476	+	2337	12.6934	8.20964	4.9035	5.36135	0.480256	0.521747	2.53633	2.22669	1.4865	1.1907
Rv1867	NA	Conserved protein	2115764	2117248	+	1485	7.82984	7.22156	2.83475	2.7961	0.125966	0.144899	2.29815	2.45296	0.714806	0.936926
Rv1868	NA	Conserved hypothetical protein	2117347	2119446	+	2100	15.2972	13.8439	9.24332	8.56806	1.55883	1.29788	9.19475	9.119	3.90591	4.2764
Rv1869c	NA	Probable reductase	2119460	2120695	-	1236	148.586	148.38	50.9613	58.3474	6.43207	6.44132	50.2088	41.3439	47.9371	41.4453
Rv1870c	NA	Conserved hypothetical protein	2120795	2121430	-	636	265.322	271.631	150.028	180.511	43.2355	36.8774	108.308	112.748	10.1658	10.7393
Rv1871c	NA	Conserved protein	2121495	2121884	-	390	1931.58	1967.14	472.332	596.402	436.953	382.717	1144.03	1162.71	91.3027	105.08
Rv1872c	lldD2	lldD2; Possible L-lactate dehydrogenase (cytochrome) LldD2	2121907	2123151	-	1245	1374.24	1146.56	448.136	486.458	221.467	202.155	760.384	700.775	92.1583	80.6659
Rv1873	NA	Conserved hypothetical protein	2123174	2123611	+	438	0.340338	0.956408	2.8477	3.82524	0	0	0.615131	0.237615	1.3219	2.02145
Rv1874	NA	Unknown protein	2123684	2124370	+	687	19.0946	16.8294	27.0065	23.2216	1.906	2.61008	8.49723	7.87762	5.05671	5.15514
Rv1875	NA	Conserved protein	2124381	2124824	+	444	32.3988	27.5497	139.056	131.418	4.21306	3.55394	14.7659	11.9546	20.6473	21.0808
Rv1876	bfrA	bfrA; Probable bacterioferritin BfrA	2125340	2125819	+	480	103.261	114.327	54.2442	51.7509	15.7832	13.8967	69.415	55.9406	27.5424	22.9254
Rv1877	NA	Probable conserved integral membrane protein	2125904	2127967	+	2064	30.3336	30.2814	42.5659	49.1286	1.63134	1.28577	17.8835	18.304	7.34027	7.90531
Rv1878	glnA3	glnA3; Probable glutamine synthetase GlnA3 (glutamine synthase) (GS-I)	2128022	2129374	+	1353	10.7972	11.208	7.20212	7.53763	0.62215	0.58313	5.50936	4.69225	1.49776	1.49576
Rv1879	NA	Conserved hypothetical protein	2129377	2130513	+	1137	6.75198	7.95813	7.54189	8.5211	0.658082	0.883157	4.97623	3.66141	0.848714	0.889956
Rv1880c	cyp140	cyp140; Probable cytochrome P450 140 Cyp140	2130541	2131857	-	1317	104.642	105.093	27.6426	27.6007	22.3705	19.6604	49.7803	45.8343	16.7792	14.8862
Rv1881c	lppE	lppE; Possible conserved lipoprotein LppE	2131907	2132329	-	423	82.9918	93.0904	13.6376	14.6381	4.64333	7.79987	34.8196	39.1206	9.12518	7.17645
Rv1882c	NA	Probable short-chain type dehydrogenase/reductase	2132370	2133203	-	834	49.8681	40.3838	13.6469	11.1802	2.24292	1.80602	14.6451	15.5989	4.51254	2.72989
Rv1883c	NA	Conserved hypothetical protein	2133231	2133692	-	462	409.776	416.549	53.6578	56.1323	8.90761	12.5751	76.5905	76.1418	12.5323	11.4986
Rv1884c	rpfC	rpfC; Probable resuscitation-promoting factor RpfC	2133731	2134261	-	531	377.162	283.847	28.0406	24.2819	5.28418	3.64703	41.9448	44.0998	5.9971	6.90784
Rv1885c	NA	Chorismate mutase	2134273	2134872	-	600	33.4161	26.2515	4.41749	4.9778	0.311766	0.239083	19.6083	14.3971	0.643326	0.421617
Rv1886c	fbpB	fbpB; Secreted antigen 85-B FbpB (85B) (antigen 85 complex B) (mycolyl transferase 85B) (fibronectin-binding protein B) (extracellular alpha-antigen)	2134890	2135867	-	978	242.579	211.081	22.2389	22.4198	1.14761	1.02674	84.2994	74.9174	10.459	8.66513
Rv1887	NA	Hypothetical protein	2136258	2137400	+	1143	405.666	385.043	228.002	273.921	20.2116	14.4328	191.561	173.186	27.8606	22.3534
Rv1888A	NA	Possible transmembrane protein	2137519	2138079	-	561	36.9349	34.4982	58.6405	55.9653	7.83584	10.2282	39.5416	29.4973	52.4637	49.3765
Rv1888c	NA	Conserved hypothetical protein	2138444	2138617	-	174	2.9985	0.963004	5.37626	7.11712	1.07506	0.412212	3.09687	0.598135	0	0.726925
Rv1889c	NA	Conserved hypothetical protein	2138661	2139017	-	357	9.39504	11.03	11.1365	9.18225	0.785966	0	1.5094	1.45764	2.43274	1.4172
Rv1890c	NA	Hypothetical protein	2139076	2139687	-	612	8.40335	10.5411	45.092	43.6837	1.06979	0.234395	6.01663	5.2718	11.3528	8.68034
Rv1891	NA	Conserved protein	2139741	2140148	+	408	252.648	269.825	170.815	204.79	31.6351	28.8306	200.97	205.855	107.142	111.914
Rv1892	NA	Probable membrane protein	2140165	2140476	+	312	58.7672	52.6319	33.9807	27.5507	6.59506	6.66674	45.4803	43.3648	26.9083	22.297
Rv1893	NA	Conserved hypothetical protein	2140486	2140704	+	219	54.4541	53.1763	32.0366	39.2503	9.82278	8.51529	67.2543	61.78	29.9631	40.429
Rv1894c	NA	Conserved hypothetical protein	2140739	2141869	-	1131	25.8991	26.7419	436.097	408.8	16.622	15.0299	32.398	27.1461	211.512	194.704
Rv1895	NA	Possible dehydrogenase	2142521	2143675	+	1155	7.80833	6.09319	109.948	100.155	1.21467	0.993592	5.36522	4.86587	10.36	10.4035
Rv1896c	NA	Conserved hypothetical protein	2143535	2144446	-	912	29.503	29.9482	39.6617	34.2663	2.0511	3.14583	15.2636	12.3247	8.46481	11.7886
Rv1897c	NA	Conserved hypothetical protein	2144451	2144882	-	432	15.1829	17.6484	90.407	84.3123	0.866018	0.16603	10.1867	9.39571	17.2	14.3467
Rv1898	NA	Conserved hypothetical protein	2144940	2145248	+	309	60.0614	66.9709	177.608	179.875	20.28	14.1593	35.168	43.7858	41.5351	38.4776
Rv1899c	lppD	lppD; Possible lipoprotein LppD	2145214	2146245	-	1032	448.576	550.587	671.99	720.694	33.8049	29.2599	238.534	251.012	487.918	513.294
Rv1900c	lipJ	lipJ; Probable lignin peroxidase LipJ	2146245	2147633	-	1389	49.7967	41.9208	46.8632	45.7319	2.22209	3.87284	18.7507	17.833	23.3431	24.3135
Rv1901	cinA	cinA; Probable CinA-like protein CinA	2147662	2148954	+	1293	71.5942	57.6685	33.0392	32.0567	1.95306	1.44226	21.0458	17.9496	8.95581	10.2714
Rv1902c	nanT	nanT; Probable sialic acid-transport integral membrane protein NanT	2149006	2150274	-	1269	19.8522	19.2783	14.0062	12.9733	0.958147	0.67825	6.08636	6.31506	4.10633	4.88398
Rv1903	NA	Probable conserved membrane protein	2150364	2150768	+	405	15.0908	14.8945	4.04215	7.55438	2.07844	1.94808	7.31778	8.73721	1.42961	0
Rv1904	NA	Conserved hypothetical protein	2150954	2151385	+	432	156.832	157.478	118.558	141.813	109.984	108.75	262.983	277.535	7.37144	9.07647
Rv1905c	aao	aao; Probable D-amino acid oxidase Aao	2151433	2152395	-	963	88.6204	86.2174	142.474	144.935	13.2088	10.7252	32.8274	27.667	23.6487	24.2988
Rv1906c	NA	Conserved protein	2152425	2152895	-	471	56.8104	53.0082	63.0597	67.742	10.7232	9.59378	23.4533	31.3773	20.8978	23.3635
Rv1907c	NA	Hypothetical protein	2153235	2153882	-	648	74.0739	78.3511	70.1361	74.9817	4.47443	4.87021	17.0471	17.3459	27.252	24.2039
Rv1908c	katG	katG; Catalase-peroxidase-peroxynitritase T KatG	2153889	2156111	-	2223	266.586	257.977	240.285	239.346	45.65	40.3957	136.754	130.855	120.765	106.571
Rv1909c	furA	furA; Ferric uptake regulation protein FurA (fur)	2156149	2156592	-	444	14.101	15.4731	122.552	123.05	7.37286	10.0156	18.0023	13.361	11.519	10.8253
Rv1910c	NA	Probable exported protein	2156706	2157299	-	594	8.40704	7.47544	6.56193	4.53753	4.0939	3.01873	6.19895	5.08113	0.649824	1.06469
Rv1911c	lppC	lppC; Probable lipoprotein LppC	2157382	2157987	-	606	82.6516	71.7534	48.3686	59.3826	9.56907	8.64013	50.388	46.3703	16.0831	12.3145
Rv1912c	fadB5	fadB5; Possible oxidoreductase FadB5	2158087	2159091	-	1005	25.7346	25.4262	7.83435	10.0027	1.11678	0.927785	13.5831	9.3202	8.7377	8.05477
Rv1913	NA	Conserved hypothetical protein	2159191	2159943	+	753	6.92879	5.7857	6.41866	9.09364	0.248419	0.85727	2.62391	3.31715	0.768915	1.3438
Rv1914c	NA	Unknown protein	2159921	2160328	-	408	41.834	49.4885	36.8761	45.3501	3.20936	3.51593	27.2949	28.5698	9.9337	10.2304
Rv1915	aceAa	aceAa; Probable isocitrate lyase AceAa [first part] (isocitrase) (isocitratase) (Icl)	2160463	2161566	+	1104	83.8508	84.009	75.7667	86.2405	11.8607	11.6293	52.0633	55.0544	40.2078	37.006
Rv1916	aceAb	aceAb; Probable isocitrate lyase AceAb [second part] (isocitrase) (isocitratase) (Icl)	2161566	2162762	+	1197	47.3855	47.5951	25.5294	25.1339	6.71978	6.89087	37.2892	34.6049	29.0222	29.3758
Rv1917c	PPE34	PPE34; PPE family protein PPE34	2162932	2167311	-	4380	1.48047	1.26246	2.15357	2.6943	0.128123	0.131004	0.594627	0.9267	0.462666	0.462046
Rv1918c	PPE35	PPE35; PPE family protein PPE35	2167649	2170612	-	2964	19.8657	15.9422	2.20927	3.12126	0.851993	1.04054	4.848	5.68834	1.79063	1.36556
Rv1919c	NA	Conserved protein	2171061	2171525	-	465	310.318	366.116	30.0088	36.6579	10.057	8.79209	136.742	128.024	14.1117	14.1446
Rv1920	NA	Probable membrane protein	2171623	2172486	+	864	29.6756	25.212	19.6694	19.3918	6.92814	7.55436	33.0548	29.7531	4.57923	7.46613
Rv1921c	lppF	lppF; Probable conserved lipoprotein LppF	2172524	2173795	-	1272	1.34771	1.31732	2.08372	1.94714	0.367649	0	1.05907	0.900024	0.303455	0.298314
Rv1922	NA	Probable conserved lipoprotein	2174067	2175182	+	1116	10.8862	10.6604	13.272	13.4465	3.77137	3.21348	10.6226	12.5898	4.49636	5.21354
Rv1923	lipD	lipD; Probable lipase LipD	2175173	2176513	+	1341	65.6411	66.2254	17.2654	19.1757	0.97645	1.28367	22.9043	18.5489	8.41936	8.11164
Rv1924c	NA	Unknown protein	2176550	2176930	-	381	51.2544	47.0583	10.2304	10.8982	0.245485	0.941272	22.1576	20.2141	3.03933	1.65991
Rv1925	fadD31	fadD31; Probable acyl-CoA ligase FadD31 (acyl-CoA synthetase) (acyl-CoA synthase)	2177087	2178949	+	1863	365.589	365.256	146.496	161.684	26.6583	23.3693	108.947	103.852	72.8791	61.7828
Rv1926c	mpt63	mpt63; Immunogenic protein Mpt63 (antigen Mpt63/MPB63) (16 kDa immunoprotective extracellular protein)	2178957	2179436	-	480	102.018	89.3668	25.6604	25.7996	29.8127	25.1037	122.739	100.39	26.3361	25.5605
Rv1927	NA	Conserved hypothetical protein	2179673	2180446	+	774	19.5483	19.0511	23.8702	25.5055	1.8126	2.13136	9.39863	9.41252	5.6104	6.37328
Rv1928c	NA	Probable short-chain type dehydrogenase/reductase	2180450	2181217	-	768	5.14362	4.36361	47.9103	46.1926	0.243568	0.280176	3.15735	1.21964	9.80066	6.75245
Rv1929c	NA	Conserved hypothetical protein	2181262	2181906	-	645	16.1779	13.7687	122.795	118.812	2.17511	2.44643	9.46825	9.68145	38.7491	45.4954
Rv1930c	NA	Conserved hypothetical protein	2181918	2182442	-	525	3.40727	1.43625	1.93033	0.971278	0	0	0.513195	0.594717	0.183807	0.722771
Rv1931c	NA	Probable transcriptional regulatory protein	2182460	2183239	-	780	9.6512	8.37814	6.49631	8.03172	0.599551	0.55173	3.22392	1.73459	1.4846	1.13512
Rv1932	tpx	tpx; Probable thiol peroxidase Tpx	2183372	2183869	+	498	551.222	541.551	26.9245	28.0851	1.31468	2.16039	81.6939	76.2803	22.8652	17.0171
Rv1933c	fadE18	fadE18; Probable acyl-CoA dehydrogenase FadE18	2183866	2184957	-	1092	2.2524	0.53706	0.285552	0.266835	0.0856501	0	0.0822428	0.571844	0.176738	0.115829
Rv1934c	fadE17	fadE17; Probable acyl-CoA dehydrogenase FadE17	2184959	2186188	-	1230	1.51492	1.70287	1.58447	1.00681	0	0.058313	0.65714	0.676914	1.80445	1.851
Rv1935c	echA13	echA13; Possible enoyl-CoA hydratase EchA13 (enoyl hydrase) (unsaturated acyl-CoA hydratase) (crotonase)	2186203	2187159	-	957	2.10284	2.88901	3.91	2.8164	0.195465	0.224843	0.656911	0.761263	0.907513	1.71819
Rv1936	NA	Possible monooxygenase	2187384	2188493	+	1110	5.57326	6.0383	18.3301	13.5191	0.758351	1.55081	3.31728	4.50056	44.5981	40.9082
Rv1937	NA	Possible oxygenase	2188496	2191015	+	2520	3.60839	3.39115	6.06322	4.5095	0.259805	0.455396	2.31651	2.14759	21.2527	16.9651
Rv1938	ephB	ephB; Probable epoxide hydrolase EphB (epoxide hydratase)	2191027	2192097	+	1071	5.77621	4.92832	5.82302	4.42108	0.436648	0.669701	3.18651	2.52658	15.2272	13.5815
Rv1939	NA	Probable oxidoreductase	2192094	2192609	+	516	9.96676	7.63125	6.34523	9.17632	1.63134	1.11201	4.35122	4.84072	37.9637	33.5823
Rv1940	ribA1	ribA1; Probable riboflavin biosynthesis protein RibA1 (GTP cyclohydrolase II)	2192606	2193667	+	1062	8.14119	6.86345	6.45961	6.03619	0.176139	1.0806	4.05917	3.42998	27.2596	22.9864
Rv1941	NA	Probable short-chain type dehydrogenase/reductase	2193664	2194434	+	771	30.1616	24.8845	8.89767	11.4324	0.12131	0.279085	8.61982	7.42432	19.3999	18.374
Rv1942c	mazF5	mazF5; Possible toxin MazF5	2194644	2194973	-	330	73.6306	84.7969	215.441	241.274	8.2193	6.08575	45.9932	30.2765	25.1482	16.8647
Rv1943c	mazE5	mazE5; Possible antitoxin MazE5	2194970	2195347	-	378	23.2672	16.18	26.1915	29.0998	1.4846	1.51799	5.93976	4.95598	2.29759	3.34616
Rv1944c	NA	Conserved protein	2195344	2195934	-	591	13.7465	11.0574	5.54	4.93034	1.58257	0.728172	3.79903	3.16981	0.653122	0.642056
Rv1945	NA	Conserved hypothetical protein	2195989	2197353	+	1365	8.46357	10.6798	61.9648	57.0492	1.30188	1.52383	6.18466	6.63339	16.9668	14.0848
Rv1946c	lppG	lppG; Possible lipoprotein	2197508	2197960	-	453	2.96162	2.40432	4.81845	5.78907	0.412936	0	2.5773	5.05444	0.639065	0.279216
Rv1947	NA	Hypothetical protein	2198024	2198425	+	402	66.1907	56.2711	20.9433	23.1947	0.465323	0	9.60645	10.8736	2.88056	1.25856
Rv1948c	NA	Hypothetical protein	2198714	2199064	-	351	11.2544	15.0377	12.6595	7.05629	3.1976	3.06517	4.34973	8.30232	3.02418	1.08107
Rv1949c	NA	Conserved hypothetical protein	2199075	2200034	-	960	1.94099	1.39636	2.92334	3.86993	0.292281	0.149427	0.841961	0.867296	0.201039	0.790531
Rv1950c	NA	Conserved hypothetical protein	2199998	2200189	-	192	19.0217	13.9636	15.4287	18.2115	0.487135	1.49427	5.14532	11.9253	2.01039	4.61143
Rv1951c	NA	Conserved hypothetical protein	2200190	2200486	-	297	23.8408	15.5151	29.135	29.4327	3.46407	2.41498	9.67641	8.76057	1.94947	1.27763
Rv1952	vapB14	vapB14; Possible antitoxin VapB14	2200726	2200941	+	216	24.1545	26.3756	20.2107	19.5605	6.06213	3.3206	21.2049	12.5276	4.02078	4.09905
Rv1953	vapC14	vapC14; Possible toxin VapC14	2200938	2201249	+	312	8.60008	6.71325	4.99716	7.23789	0.299775	0.229888	2.8785	3.00218	0.927873	0.405401
Rv1954A	NA	Hypothetical protein	2201223	2201744	-	522	1.57064	0.481502	12.2459	9.34994	0.537528	0.68702	0.860241	1.39565	9.98264	6.05771
Rv1954c	NA	Hypothetical protein	2201277	2201579	+	303	328.638	405.635	6359.44	6051.49	289.542	268.199	188.51	206.777	2706.43	2931.7
Rv1955	higB	higB; Possible toxin HigB	2201719	2202096	+	378	26.4221	17.2882	324.609	312.389	19.0524	11.0054	12.3547	12.6653	143.727	130.166
Rv1956	higA	higA; Possible antitoxin HigA	2202138	2202587	+	450	19.3788	18.9904	153.14	137.76	8.52162	7.49127	6.78558	6.93837	48.035	41.8806
Rv1957	NA	Hypothetical protein	2202584	2203129	+	546	25.3907	19.1807	76.3852	72.0453	2.0556	2.89002	9.86914	7.43397	33.2267	28.4939
Rv1958c	NA	Hypothetical protein	2203018	2203632	-	615	1.21194	1.08984	29.5344	24.7557	0	0.116626	0.584125	0.169229	0.941452	3.49633
[truncated: 2,015 more rows]

## Sheet: Table S2b 35 clusters
cluster 1	cluster 2	cluster 3	cluster 4	cluster 5	cluster 6	cluster 7	cluster 8	cluster 9	cluster 10	cluster 11	cluster 12	cluster 13	cluster 14	cluster 15	cluster 16	cluster 17	cluster 18	cluster 19	cluster 20	cluster 21	cluster 22	cluster 23	cluster 24	cluster 25	cluster 26	cluster 27	cluster 28	cluster 29	cluster 30	cluster 31	cluster 32	cluster 33	cluster 34	cluster 35
Rv0116c	Rv0042c	Rv0032	Rv0014c	Rv0002	Rv0006	Rv0194	Rv0071	Rv0022c	Rv0030	Rv0186A	Rv0008c	Rv0012	Rv0011c	Rv0001	Rv0021c	Rv0233	Rv0144	Rv0047c	Rv0009	Rv0107c	Rv0005	Rv0082	Rv0044c	Rv0064	Rv0004	Rv0018c	Rv0079	Rv0064A	Rv0169	Rv0003	Rv0076c	Rv0046c	Rv0007	Rv0084
Rv0160c	Rv0129c	Rv0128	Rv0015c	Rv0039c	Rv0016c	Rv0196	Rv0105c	Rv0041	Rv0053	Rv0251c	Rv0068	Rv0026	Rv0027	Rv0072	Rv0058	Rv0271c	Rv0165c	Rv0081	Rv0035	Rv0184	Rv0010c	Rv0083	Rv0055	Rv0065	Rv0034	Rv0019c	Rv0212c	Rv0570	Rv0170	Rv0033	Rv0095c	Rv0078A	Rv0036c	Rv0159c
Rv0188	Rv0220	Rv0130	Rv0017c	Rv0040c	Rv0020c	Rv0240	Rv0135c	Rv0091	Rv0088	Rv0754	Rv0070c	Rv0038	Rv0028	Rv0097	Rv0059	Rv0278c	Rv0166	Rv0140	Rv0155	Rv0185	Rv0013	Rv0085	Rv0092	Rv0195	Rv0057	Rv0023	Rv0250c	Rv0747	Rv0171	Rv0056	Rv0096	Rv0090	Rv0052	Rv0191
Rv0313	Rv0221	Rv0138	Rv0024	Rv0073	Rv0025	Rv0302	Rv0201c	Rv0103c	Rv0089	Rv0764c	Rv0102	Rv0045c	Rv0104	Rv0098	Rv0062	Rv0281	Rv0516c	Rv0232	Rv0156	Rv0241c	Rv0029	Rv0350	Rv0093c	Rv0676c	Rv0078	Rv0037c	Rv0257	Rv0789c	Rv0172	Rv0069c	Rv0117	Rv0122	Rv0063	Rv0219
Rv0467	Rv0222	Rv0143c	Rv0051	Rv0074	Rv0043c	Rv0322	Rv0209	Rv0134	Rv0121c	Rv0765c	Rv0146	Rv0049	Rv0120c	Rv0112	Rv0101	Rv0410c	Rv0888	Rv0273c	Rv0157	Rv0243	Rv0031	Rv0351	Rv0099	Rv0677c	Rv0175	Rv0080	Rv0277c	Rv0872c	Rv0173	Rv0075	Rv0136	Rv0123	Rv0066c	Rv0329c
Rv0530A	Rv0231	Rv0150c	Rv0280	Rv0108c	Rv0048c	Rv0330c	Rv0246	Rv0187	Rv0132c	Rv0766c	Rv0202c	Rv0060	Rv0157A	Rv0113	Rv0204c	Rv0485	Rv1181	Rv0275c	Rv0200	Rv0287	Rv0054	Rv0352	Rv0100	Rv0678	Rv0176	Rv0086	Rv0293c	Rv1028c	Rv0227c	Rv0110	Rv0147	Rv0124	Rv0162c	Rv0381c
Rv0569	Rv0263c	Rv0161	Rv0282	Rv0111	Rv0050	Rv0366c	Rv0267	Rv0210	Rv0137c	Rv0790c	Rv0214	Rv0077c	Rv0208c	Rv0114	Rv0235c	Rv0587	Rv1182	Rv0326	Rv0225	Rv0409	Rv0067c	Rv0921	Rv0125	Rv0840c	Rv0199	Rv0266c	Rv0324	Rv1129c	Rv0705	Rv0118c	Rv0148	Rv0190	Rv0186	Rv0386
Rv0571c	Rv0309	Rv0192	Rv0283	Rv0139	Rv0061c	Rv0396	Rv0349	Rv0217c	Rv0151c	Rv0791c	Rv0254c	Rv0078B	Rv0252	Rv0115	Rv0242c	Rv0588	Rv1183	Rv0327c	Rv0226c	Rv0519c	Rv0131c	Rv1044	Rv0126	Rv0874c	Rv0203	Rv0279c	Rv0325	Rv1161	Rv0706	Rv0119	Rv0152c	Rv0244c	Rv0255c	Rv0392c
Rv0575c	Rv0341	Rv0296c	Rv0284	Rv0164	Rv0087	Rv0452	Rv0365c	Rv0249c	Rv0260c	Rv0792c	Rv0300	Rv0094c	Rv0253	Rv0145	Rv0265c	Rv0589	Rv1184c	Rv0328	Rv0236c	Rv0652	Rv0211	Rv1075c	Rv0141c	Rv0991c	Rv0228	Rv0339c	Rv0331	Rv1216c	Rv0707	Rv0127	Rv0158	Rv0342	Rv0256c	Rv0413
Rv0749A	Rv0399c	Rv0298	Rv0285	Rv0167	Rv0106	Rv0478	Rv0368c	Rv0303	Rv0268c	Rv0834c	Rv0301	Rv0181c	Rv0459	Rv0149	Rv0312	Rv0591	Rv1185c	Rv0384c	Rv0237	Rv0719	Rv0213c	Rv1495	Rv0142	Rv1130	Rv0247c	Rv0353	Rv0335c	Rv1217c	Rv0708	Rv0133	Rv0193c	Rv0416	Rv0269c	Rv0443
Rv0750	Rv0503c	Rv0299	Rv0286	Rv0168	Rv0109	Rv0494	Rv0370c	Rv0315	Rv0307c	Rv0836c	Rv0367c	Rv0182c	Rv0622	Rv0153c	Rv0405	Rv0648	Rv1638A	Rv0411c	Rv0320	Rv0720	Rv0245	Rv1592c	Rv0189c	Rv1131	Rv0248c	Rv0486	Rv0376c	Rv1218c	Rv0709	Rv0163	Rv0207c	Rv0474	Rv0408	Rv0496
Rv1019	Rv0601c	Rv0317c	Rv0288	Rv0174	Rv0180c	Rv0549c	Rv0374c	Rv0316	Rv0311	Rv0837c	Rv0372c	Rv0197	Rv0755A	Rv0154c	Rv0440	Rv0762c	Rv1639c	Rv0412c	Rv0428c	Rv0721	Rv0259c	Rv1593c	Rv0215c	Rv1169c	Rv0310c	Rv0491	Rv0378	Rv1221	Rv0710	Rv0177	Rv0223c	Rv0748	Rv0414c	Rv0498
Rv1046c	Rv0696	Rv0318c	Rv0289	Rv0183	Rv0218	Rv0550c	Rv0375c	Rv0380c	Rv0340	Rv0846c	Rv0389	Rv0238	Rv0885	Rv0206c	Rv0462	Rv0763c	Rv1690	Rv0442c	Rv0429c	Rv0722	Rv0262c	Rv1594	Rv0216	Rv1219c	Rv0319	Rv0590A	Rv0385	Rv1576c	Rv0773c	Rv0178	Rv0264c	Rv0808	Rv0422c	Rv0515
Rv1286	Rv0697	Rv0321	Rv0290	Rv0205	Rv0234c	Rv0614	Rv0382c	Rv0420c	Rv0345	Rv0847	Rv0449c	Rv0261c	Rv0886	Rv0314c	Rv0514	Rv0850	Rv2288	Rv0477	Rv0526	Rv0723	Rv0274	Rv1595	Rv0229c	Rv1285	Rv0338c	Rv0590	Rv0456A	Rv1577c	Rv0798c	Rv0179c	Rv0297	Rv0810c	Rv0435c	Rv0608
Rv1397c	Rv0883c	Rv0337c	Rv0291	Rv0236A	Rv0276	Rv0617	Rv0383c	Rv0425c	Rv0373c	Rv0848	Rv0501	Rv0272c	Rv0887c	Rv0344c	Rv0524	Rv0866	Rv2329c	Rv0488	Rv0527	Rv0803	Rv0323c	Rv1596	Rv0230c	Rv1403c	Rv0356c	Rv0592	Rv0465c	Rv1738	Rv0858c	Rv0198c	Rv0304c	Rv0941c	Rv0436c	Rv0633c
Rv1398c	Rv0913c	Rv0362	Rv0292	Rv0295c	Rv0355c	Rv0619	Rv0393	Rv0438c	Rv0397A	Rv0849	Rv0552	Rv0294	Rv1137c	Rv0447c	Rv0525	Rv0876c	Rv2376c	Rv0520	Rv0528	Rv0907	Rv0348	Rv1812c	Rv0239	Rv1405c	Rv0357c	Rv0593	Rv0563	Rv1831	Rv0890c	Rv0224c	Rv0305c	Rv1065	Rv0504c	Rv0650
Rv1682	Rv0925c	Rv0403c	Rv0820	Rv0346c	Rv0387c	Rv0624	Rv0395	Rv0456B	Rv0397	Rv0967	Rv0553	Rv0336	Rv1180	Rv0469	Rv0597c	Rv0915c	Rv2949c	Rv0521	Rv0529	Rv0908	Rv0354c	Rv1873	Rv0258c	Rv1584c	Rv0358	Rv0594	Rv0573c	Rv1832	Rv0935	Rv0308	Rv0306	Rv1066	Rv0510	Rv0658c
Rv1733c	Rv0926c	Rv0480c	Rv1380	Rv0360c	Rv0505c	Rv0638	Rv0453	Rv0482	Rv0415	Rv0968	Rv0559c	Rv0343	Rv1284	Rv0479c	Rv0629c	Rv0916c	Rv2950c	Rv0574c	Rv0613c	Rv0929	Rv0361	Rv1897c	Rv0270	Rv1801	Rv0359	Rv0649	Rv0609A	Rv1954c	Rv1195	Rv0333	Rv0377	Rv1082	Rv0513	Rv0672
Rv1760	Rv0927c	Rv0484c	Rv1381	Rv0364	Rv0511	Rv0681	Rv0454	Rv0483	Rv0470A	Rv0969	Rv0568	Rv0347	Rv1489A	Rv0506	Rv0760c	Rv0940c	Rv3312A	Rv0586	Rv0630c	Rv0934	Rv0369c	Rv1982c	Rv0332	Rv1894c	Rv0391	Rv0674	Rv0615	Rv1955	Rv1196	Rv0363c	Rv0406c	Rv1083	Rv0532	Rv0729
Rv1806	Rv1037c	Rv0517	Rv1525	Rv0379	Rv0512	Rv0802c	Rv0472c	Rv0489	Rv0471c	Rv0970	Rv0602c	Rv0371c	Rv1535	Rv0580c	Rv0761c	Rv0971c	Rv3477	Rv0612	Rv0732	Rv0957	Rv0417	Rv2010	Rv0334	Rv1954A	Rv0394c	Rv0688	Rv0628c	Rv1990A	Rv1197	Rv0390	Rv0426c	Rv1128c	Rv0539	Rv0744c
Rv1807	Rv1038c	Rv0530	Rv1652	Rv0402c	Rv0576	Rv0826	Rv0538	Rv0492c	Rv0621	Rv0973c	Rv0610c	Rv0388c	Rv1536	Rv0643c	Rv0787	Rv0972c	Rv3478	Rv0616A	Rv0733	Rv1023	Rv0451c	Rv2243	Rv0398c	Rv1997	Rv0418	Rv0725c	Rv0656c	Rv1992c	Rv1198	Rv0401	Rv0455c	Rv1162	Rv0577	Rv0784
Rv1909c	Rv1109c	Rv0548c	Rv1653	Rv0404	Rv0578c	Rv0989c	Rv0543c	Rv0495c	Rv0667	Rv0974c	Rv0639	Rv0419	Rv1552	Rv0655	Rv0833	Rv0977	Rv3487c	Rv0620	Rv0734	Rv1024	Rv0522	Rv2962c	Rv0400c	Rv2497c	Rv0427c	Rv0819	Rv0691c	Rv1993c	Rv1282c	Rv0421c	Rv0458	Rv1163	Rv0731c	Rv0796
Rv1990c	Rv1179c	Rv0551c	Rv1654	Rv0430	Rv0585c	Rv1039c	Rv0561c	Rv0497	Rv0711	Rv0975c	Rv0756c	Rv0441c	Rv1553	Rv0692	Rv0892	Rv1084	Rv3823c	Rv0653c	Rv0774c	Rv1025	Rv0579	Rv3417c	Rv0407	Rv2570	Rv0437c	Rv0864	Rv0963c	Rv1994c	Rv1438	Rv0424c	Rv0468	Rv1164	Rv0742	Rv0843
Rv2050	Rv1189	Rv0557	Rv1655	Rv0431	Rv0645c	Rv1040c	Rv0582	Rv0540	Rv0736	Rv0976c	Rv0797	Rv0448c	Rv1554	Rv0871	Rv0895	Rv1135c	Rv3824c	Rv0654	Rv0804	Rv1107c	Rv0679c	Rv3418c	Rv0423c	Rv2623	Rv0439c	Rv0865	Rv1041c	Rv1995	Rv1477	Rv0456c	Rv0500A	Rv1317c	Rv0814c	Rv0863
Rv2077c	Rv1206	Rv0558	Rv1656	Rv0432	Rv0664	Rv1048c	Rv0595c	Rv0542c	Rv0806c	Rv1582c	Rv0828c	Rv0473	Rv1555	Rv0944	Rv0951	Rv1326c		Rv0670	Rv0936	Rv1157c	Rv0686	Rv3530c	Rv0450c	Rv2628	Rv0445c	Rv0875c	Rv1047	Rv1996	Rv1514c	Rv0460	Rv0502	Rv1327c	Rv0823c	Rv0949
Rv2142c	Rv1261c	Rv0562	Rv1657	Rv0433	Rv0665	Rv1102c	Rv0596c	Rv0547c	Rv0857	Rv1583c	Rv0835	Rv0476	Rv1660	Rv1114	Rv0952	Rv1492		Rv0671	Rv0950c	Rv1158c	Rv0724	Rv3625c	Rv0457c	Rv2662	Rv0463	Rv0922	Rv1052	Rv2005c	Rv1566c	Rv0461	Rv0611c	Rv1372	Rv0855	Rv0998
Rv2169c	Rv1269c	Rv0598c	Rv2163c	Rv0434	Rv0673	Rv1168c	Rv0607	Rv0560c	Rv0870c	Rv1585c	Rv0881	Rv0487	Rv1772	Rv1115	Rv1077	Rv1517		Rv0687	Rv1010	Rv1231c	Rv0726c	Rv3626c	Rv0464c	Rv2694c	Rv0499	Rv0938	Rv1072	Rv2007c	Rv1612	Rv0466	Rv0730	Rv1373	Rv0901	Rv1000c
Rv2322c	Rv1270c	Rv0599c	Rv2164c	Rv0444c	Rv0675	Rv1203c	Rv0609	Rv0567	Rv1027c	Rv1586c	Rv0965c	Rv0490	Rv1808	Rv1171	Rv1122	Rv1518		Rv0767c	Rv1026	Rv1241	Rv0755c		Rv0470c	Rv3176c	Rv0533c	Rv0939	Rv1073	Rv2031c	Rv1613	Rv0500B	Rv0735	Rv1390	Rv0905	Rv1004c
Rv2323c	Rv1368	Rv0604	Rv2192c	Rv0446c	Rv0746	Rv1291c	Rv0616c	Rv0581	Rv1042c	Rv1813c	Rv0979c	Rv0493c	Rv1809	Rv1190	Rv1133c	Rv1522c		Rv0768	Rv1069c	Rv1311	Rv0757		Rv0475	Rv3287c	Rv0537c	Rv0980c	Rv1086	Rv2032	Rv1697	Rv0508	Rv0738	Rv1461	Rv0906	Rv1020
Rv2472	Rv1433	Rv0625c	Rv2246	Rv0500	Rv0759c	Rv1358	Rv0623	Rv0584	Rv1139c	Rv2011c	Rv1014c	Rv0572c	Rv1861	Rv1230c	Rv1178	Rv1578c		Rv0775	Rv1070c	Rv1312	Rv0794c		Rv0481c	Rv3288c	Rv0541c	Rv1226c	Rv1103c	Rv2495c	Rv1884c	Rv0518	Rv0739	Rv1462	Rv0928	Rv1045
Rv2557	Rv1435c	Rv0634B	Rv2524c	Rv0544c	Rv0783c	Rv1572c	Rv0657c	Rv0605	Rv1159A	Rv2028c	Rv1015c	Rv0712	Rv1904	Rv1262c	Rv1263	Rv1581c		Rv0793	Rv1079	Rv1361c	Rv0807		Rv0492A	Rv3289c	Rv0546c	Rv1227c	Rv1149	Rv2496c	Rv1932	Rv0523c	Rv0740	Rv1463	Rv0942	Rv1076
Rv2558	Rv1531	Rv0635	Rv2932	Rv0545c	Rv0852	Rv1674c	Rv0663	Rv0606	Rv1172c	Rv2029c	Rv1031	Rv0751c	Rv2115c	Rv1297	Rv1289	Rv1599		Rv0841	Rv1097c	Rv1386	Rv0827c		Rv0507	Rv3290c	Rv0554	Rv1277	Rv1170	Rv2499c	Rv2054	Rv0534c	Rv0776c	Rv1464	Rv0994	Rv1105
Rv2657c	Rv1662	Rv0640	Rv2933	Rv0565c	Rv0894	Rv1742	Rv0682	Rv0618	Rv1239c	Rv2030c	Rv1061	Rv0752c	Rv2137c	Rv1314c	Rv1295	Rv1600		Rv0897c	Rv1098c	Rv1388	Rv0856		Rv0509	Rv3848	Rv0555	Rv1278	Rv1199c	Rv2500c	Rv2084	Rv0535	Rv0786c	Rv1468c	Rv0995	Rv1156
Rv2663	Rv1677	Rv0644c	Rv2934	Rv0566c	Rv0900	Rv1890c	Rv0683	Rv0626	Rv1253	Rv2034	Rv1064c	Rv0753c	Rv2331	Rv1360	Rv1303	Rv1601		Rv0919	Rv1220c	Rv1389	Rv0859		Rv0531		Rv0556	Rv1325c	Rv1222	Rv2501c	Rv2102	Rv0536	Rv0821c	Rv1557	Rv1021	Rv1225c
Rv2710	Rv1698	Rv0661c	Rv3122	Rv0583c	Rv0931c	Rv1959c	Rv0689c	Rv0627	Rv1331	Rv2466c	Rv1080c	Rv0758	Rv2395A	Rv1365c	Rv1304	Rv1602		Rv0978c	Rv1233c	Rv1445c	Rv0860		Rv0564c		Rv0631c	Rv1334	Rv1228	Rv2516c	Rv2199c	Rv0632c	Rv0825c	Rv1625c	Rv1022	Rv1243c
Rv2745c	Rv1852	Rv0698	Rv3550	Rv0634A	Rv0932c	Rv1986	Rv0690c	Rv0634c	Rv1332	Rv2621c	Rv1081c	Rv0769	Rv2395B	Rv1425	Rv1306	Rv1603		Rv0982	Rv1240	Rv1446c	Rv0869c		Rv0600c		Rv0660c	Rv1378c	Rv1265	Rv2517c	Rv2257c	Rv0642c	Rv0868c	Rv1671	Rv1030	Rv1247c
Rv3016	Rv1881c	Rv0728c	Rv3708c	Rv0636	Rv0987	Rv2008c	Rv0714	Rv0641	Rv1375	Rv2624c	Rv1087A	Rv0770	Rv2396	Rv1440	Rv1307	Rv1604		Rv0983	Rv1305	Rv1447c	Rv0899		Rv0603		Rv0669c	Rv1406	Rv1394c	Rv2555c	Rv2258c	Rv0668	Rv1113	Rv1707	Rv1050	Rv1255c
Rv3048c	Rv2147c	Rv0779c		Rv0637	Rv0988	Rv2016	Rv0737	Rv0659c	Rv1393c	Rv2625c	Rv1089	Rv0771	Rv2584c	Rv1442	Rv1328	Rv1736c		Rv0984	Rv1308	Rv1484	Rv0903c		Rv0651		Rv0780	Rv1493	Rv1395	Rv2626c	Rv2271	Rv0685	Rv1117	Rv1737c	Rv1058	Rv1256c
Rv3129	Rv2187	Rv0812		Rv0646c	Rv0996	Rv2017	Rv0745	Rv0666	Rv1404	Rv2630	Rv1110	Rv0811c	Rv2590	Rv1444c	Rv1485	Rv1818c		Rv0986	Rv1309	Rv1626	Rv0948c		Rv0662c		Rv0785	Rv1527c	Rv1419	Rv2627c	Rv2275	Rv0691A	Rv1138c	Rv1782	Rv1091	Rv1259
Rv3131	Rv2267c	Rv0816c		Rv0647c	Rv1028A	Rv2075c	Rv0749	Rv0684	Rv1439c	Rv2631	Rv1120c	Rv0815c	Rv2632c	Rv1507c	Rv1607	Rv1840c		Rv0990c	Rv1310	Rv1678	Rv0981		Rv0680c		Rv0799c	Rv1539	Rv1460	Rv2629	Rv2276	Rv0695	Rv1145	Rv1888c	Rv1094	Rv1330c
Rv3371	Rv2346c	Rv0845		Rv0693	Rv1029	Rv2116	Rv0787A	Rv0699	Rv1470	Rv2659c	Rv1136	Rv0818	Rv2636	Rv1534	Rv1621c	Rv1936		Rv1148c	Rv1385	Rv1679	Rv1033c		Rv0700		Rv0800	Rv1540	Rv1503c	Rv2641	Rv2349c	Rv0701	Rv1155	Rv1963c	Rv1095	Rv1333
Rv3526	Rv2347c	Rv0851c		Rv0694	Rv1116	Rv2117	Rv0788	Rv0743c	Rv1520	Rv3347c	Rv1151c	Rv0829	Rv3049c	Rv1558	Rv1622c	Rv1937		Rv1396c	Rv1387	Rv1680	Rv1051c		Rv0715		Rv0867c	Rv1579c	Rv1574	Rv2643	Rv2567	Rv0702	Rv1174c	Rv1971	Rv1124	Rv1336
Rv3574	Rv2425c	Rv0920c		Rv0704	Rv1127c	Rv2231A	Rv0805	Rv0772	Rv1532c	Rv3370c	Rv1167c	Rv0838	Rv3241c	Rv1564c	Rv1623c	Rv1938		Rv1471	Rv1400c	Rv1681	Rv1087		Rv0724A		Rv0879c	Rv1597	Rv1705c	Rv2650c	Rv2947c	Rv0703	Rv1187	Rv1975	Rv1125	Rv1338
Rv3746c	Rv2426c	Rv0992c		Rv0718	Rv1165	Rv2231B	Rv0809	Rv0795	Rv1542c	Rv3533c	Rv1176c	Rv0839	Rv3354	Rv1567c	Rv1629	Rv1939		Rv1528c	Rv1426c	Rv1701	Rv1096		Rv0727c		Rv0945	Rv1605	Rv1706c	Rv2651c	Rv2951c	Rv0713	Rv1188	Rv1991A	Rv1140	Rv1356c
	Rv2530A	Rv1008		Rv0801	Rv1177	Rv2249c	Rv0813c	Rv0832	Rv1645c	Rv3534c	Rv1268c	Rv0842	Rv3416	Rv1608c	Rv1658	Rv1940		Rv1529	Rv1427c	Rv1713	Rv1132		Rv0777		Rv0954	Rv1606	Rv1725c	Rv2688c	Rv2952	Rv0716	Rv1205	Rv1991c	Rv1192	Rv1407
	Rv2588c	Rv1017c		Rv0831c	Rv1213	Rv2250A	Rv0830	Rv0878c	Rv1646	Rv3535c	Rv1313c	Rv0877	Rv3613c	Rv1632c	Rv1659	Rv1966		Rv1575	Rv1436	Rv2048c	Rv1141c		Rv0782		Rv0955	Rv1638	Rv1726	Rv2780	Rv2953	Rv0717	Rv1287	Rv2059	Rv1214c	Rv1420
	Rv2721c	Rv1060		Rv0893c	Rv1215c	Rv2255c	Rv0917	Rv0880	Rv1647	Rv3536c	Rv1342c	Rv0898c	Rv3614c	Rv1675c	Rv1696	Rv1967		Rv1628c	Rv1437	Rv2083	Rv1245c		Rv0822c		Rv0999	Rv1651c	Rv1740	Rv2827c	Rv3030	Rv0741	Rv1302	Rv2138	Rv1279	Rv1450c
	Rv2736c	Rv1062		Rv0896	Rv1236	Rv2399c	Rv0918	Rv0889c	Rv1665		Rv1343c	Rv0902c	Rv3615c	Rv1793	Rv1709	Rv1968		Rv1734c	Rv1456c	Rv2101	Rv1266c		Rv0853c		Rv1002c	Rv1683	Rv1741	Rv2877c	Rv3032A	Rv0778	Rv1322	Rv2158c	Rv1294	Rv1480
	Rv2771c	Rv1090		Rv0979A	Rv1237	Rv2452c	Rv0953c	Rv0904c	Rv1670		Rv1367c	Rv0943c	Rv3616c	Rv1794	Rv1714	Rv1969		Rv1735c	Rv1457c	Rv2228c	Rv1267c		Rv0861c		Rv1007c	Rv1934c	Rv1748	Rv2878c	Rv3032	Rv0781	Rv1351	Rv2159c	Rv1296	Rv1496
	Rv2773c	Rv1093		Rv0997	Rv1238	Rv2455c	Rv0964c	Rv0923c	Rv1724c		Rv1374c	Rv0958	Rv3633	Rv1795	Rv1715	Rv1970		Rv1758	Rv1478	Rv2229c	Rv1288		Rv0873		Rv1009	Rv1964	Rv1767	Rv3130c	Rv3042c	Rv0817c	Rv1352	Rv2160A	Rv1340	Rv1526c
	Rv2822c	Rv1104		Rv1006	Rv1293	Rv2505c	Rv1003	Rv0930	Rv1765A		Rv1455	Rv0959	Rv3675	Rv1810	Rv1717	Rv1999c		Rv1802	Rv1505c	Rv2241	Rv1316c		Rv0882		Rv1011	Rv1965	Rv1776c	Rv3134c	Rv3145	Rv0824c	Rv1363c	Rv2161c	Rv1344	Rv1634
	Rv2967c	Rv1112		Rv1018c	Rv1301	Rv2526	Rv1005c	Rv0956	Rv1766		Rv1482c	Rv0961	Rv3706c	Rv1847	Rv1718	Rv2003c		Rv1817	Rv1569	Rv2377c	Rv1323		Rv0909		Rv1016c	Rv2051c	Rv1814	Rv3183	Rv3146	Rv0844c	Rv1487	Rv2321c	Rv1384	Rv1673c
	Rv2985	Rv1116A		Rv1078	Rv1329c	Rv2527	Rv1034c	Rv0959A	Rv1777		Rv1486c	Rv0962c	Rv3766	Rv1856c	Rv1770	Rv2004c		Rv1895	Rv1570	Rv2417c	Rv1350		Rv0914c		Rv1068c	Rv2139	Rv1834	Rv3424c	Rv3147	Rv0854	Rv1488	Rv2432c	Rv1423	Rv1759c
	Rv3001c	Rv1146		Rv1085c	Rv1335	Rv2640c	Rv1049	Rv1001	Rv1786		Rv1490	Rv1013	Rv3767c	Rv1857	Rv1836c	Rv2156c		Rv1928c	Rv1571	Rv2446c	Rv1366A		Rv0937c		Rv1071c	Rv2152c	Rv1859	Rv3502c	Rv3148	Rv0862c	Rv1489	Rv2438c	Rv1448c	Rv1768
	Rv3018A	Rv1208		Rv1099c	Rv1337	Rv2644c	Rv1053c	Rv1012	Rv1790		Rv1498A	Rv1056	Rv3822	Rv1870c	Rv1941	Rv2157c		Rv1929c	Rv1591	Rv2468c	Rv1434		Rv0946c		Rv1092c	Rv2153c	Rv1875	Rv3503c	Rv3149	Rv0884c	Rv1506c	Rv2483c	Rv1449c	Rv1835c
	Rv3045	Rv1212c		Rv1106c	Rv1339	Rv2704	Rv1055	Rv1043c	Rv1800		Rv1508A	Rv1063c	Rv3825c	Rv1871c	Rv2065	Rv2165c		Rv1945	Rv1611	Rv2475c	Rv1453		Rv0960		Rv1142c	Rv2162c	Rv1898	Rv3504	Rv3150	Rv0891c	Rv1519	Rv2484c	Rv1481	Rv1837c
	Rv3078	Rv1249c		Rv1111c	Rv1354c	Rv2737A	Rv1057	Rv1054	Rv1829		Rv1561	Rv1152	Rv3891c	Rv1872c	Rv2071c	Rv2498c		Rv1956	Rv1614	Rv2566	Rv1465		Rv0966c		Rv1144	Rv2537c	Rv1960c	Rv3545c	Rv3152	Rv0910	Rv1556	Rv2503c	Rv1502	Rv1900c
	Rv3209	Rv1257c		Rv1175c	Rv1382	Rv2743c	Rv1088	Rv1067c	Rv1862		Rv1669	Rv1166		Rv1903	Rv2171	Rv2502c		Rv1958c	Rv1620c	Rv2593c	Rv1467c		Rv0985c		Rv1193	Rv2538c	Rv1961	Rv3916c	Rv3153	Rv0911	Rv1619	Rv2504c	Rv1523	Rv1907c
	Rv3260c	Rv1258c		Rv1191	Rv1383	Rv2839c	Rv1089A	Rv1121	Rv1922		Rv1838c	Rv1223		Rv1944c	Rv2191	Rv2553c		Rv1985c	Rv1751	Rv2599	Rv1473A		Rv1032c		Rv1201c	Rv2539c	Rv2013		Rv3156	Rv0912	Rv1640c	Rv2583c	Rv1524	Rv1935c
	Rv3313c	Rv1272c		Rv1273c	Rv1421	Rv2866	Rv1100	Rv1143	Rv1977		Rv1846c	Rv1224		Rv1987	Rv2193	Rv2554c		Rv2012	Rv1752	Rv2610c	Rv1500		Rv1035c		Rv1232c	Rv2540c	Rv2014		Rv3157	Rv0924c	Rv1661	Rv2642	Rv1692	Rv1981c
	Rv3314c	Rv1318c		Rv1280c	Rv1422	Rv2871	Rv1101c	Rv1204c	Rv1978		Rv1864c	Rv1235		Rv2045c	Rv2194	Rv2617c		Rv2025c	Rv1886c	Rv2681	Rv1541c		Rv1036c		Rv1242	Rv2551c	Rv2022c		Rv3224	Rv0933	Rv1663	Rv2714	Rv1694	Rv2009
	Rv3362c	Rv1321		Rv1281c	Rv1424c	Rv2872	Rv1194c	Rv1207	Rv1989c		Rv1879	Rv1246c		Rv2046	Rv2195	Rv2729c		Rv2035	Rv1947	Rv2737c	Rv1598c		Rv1119c		Rv1244	Rv2552c	Rv2134c		Rv3792	Rv0993	Rv1791	Rv2811	Rv1695	Rv2063
	Rv3363c	Rv1347c		Rv1283c	Rv1431	Rv2887	Rv1229c	Rv1209	Rv2018		Rv1888A	Rv1364c		Rv2107	Rv2196	Rv2812		Rv2036	Rv2033c	Rv2789c	Rv1727		Rv1126c		Rv1251c	Rv2580c	Rv2142A		Rv3795	Rv1059	Rv1796	Rv2823c	Rv1700	Rv2064
	Rv3365c	Rv1414		Rv1469	Rv1432	Rv2892c	Rv1274	Rv1210	Rv2089c		Rv1913	Rv1371		Rv2114	Rv2216	Rv2816c		Rv2052c	Rv2062c	Rv2831	Rv1739c		Rv1134		Rv1276c	Rv2589	Rv2209			Rv1074c	Rv1799	Rv2824c	Rv1702c	Rv2073c
	Rv3377c	Rv1417		Rv1508c	Rv1479	Rv3081	Rv1290A	Rv1252c	Rv2132		Rv1921c	Rv1391		Rv2261c	Rv2230c	Rv2826c		Rv2053c	Rv2069	Rv2858c	Rv1755c		Rv1135A		Rv1349	Rv2727c	Rv2250c			Rv1108c	Rv1805c	Rv2825c	Rv1711	Rv2096c
	Rv3378c	Rv1418		Rv1513	Rv1497	Rv3093c	Rv1292	Rv1264	Rv2143		Rv1943c	Rv1392		Rv2262c	Rv2245	Rv2851c		Rv2076c	Rv2118c	Rv2928	Rv1781c		Rv1153c		Rv1399c	Rv2728c	Rv2264c			Rv1118c	Rv1830	Rv2867c	Rv1712	Rv2100
	Rv3413c	Rv1473		Rv1515c	Rv1501	Rv3094c	Rv1348	Rv1315	Rv2146c		Rv1946c	Rv1429		Rv2293c	Rv2379c	Rv2963		Rv2133c	Rv2189c	Rv2945c	Rv1787		Rv1154c		Rv1402	Rv2813	Rv2370c			Rv1123c	Rv1880c	Rv2879c	Rv1716	Rv2110c
	Rv3414c	Rv1516c		Rv1544	Rv1530	Rv3095	Rv1355c	Rv1324	Rv2175c		Rv1951c	Rv1494		Rv2311	Rv2447c	Rv2964		Rv2254c	Rv2190c	Rv2966c	Rv1804c		Rv1186c		Rv1408	Rv2848c	Rv2400c			Rv1147	Rv1910c	Rv2918c	Rv1719	Rv2148c
	Rv3431c	Rv1533		Rv1545	Rv1580c	Rv3097c	Rv1357c	Rv1341	Rv2182c		Rv1979c	Rv1548c		Rv2316	Rv2450c	Rv2990c		Rv2324	Rv2208	Rv2986c	Rv1827		Rv1200		Rv1409	Rv2849c	Rv2422			Rv1159	Rv1920	Rv2919c	Rv1730c	Rv2179c
	Rv3479	Rv1649		Rv1549	Rv1609	Rv3105c	Rv1376	Rv1345	Rv2204c		Rv2019	Rv1587c		Rv2331A	Rv2474c	Rv3080c		Rv2353c	Rv2214c	Rv2987c	Rv1828		Rv1202		Rv1411c	Rv2850c	Rv2481c			Rv1160	Rv1926c	Rv2920c	Rv1731	Rv2232
	Rv3619c	Rv1688		Rv1565c	Rv1684	Rv3179	Rv1412	Rv1346	Rv2266		Rv2020c	Rv1588c		Rv2343c	Rv2522c	Rv3340		Rv2372c	Rv2272	Rv3084	Rv1843c		Rv1211		Rv1430	Rv2852c	Rv2489c			Rv1173	Rv1948c	Rv2930	Rv1769	Rv2280
	Rv3620c	Rv1703c		Rv1687c	Rv1699	Rv3197A	Rv1443c	Rv1369c	Rv2295		Rv2055c	Rv1627c		Rv2387	Rv2523c	Rv3367		Rv2373c	Rv2273	Rv3085	Rv1891		Rv1234		Rv1458c	Rv2885c	Rv2512c			Rv1260	Rv1952	Rv3053c	Rv1771	Rv2319c
	Rv3649	Rv1749c		Rv1689	Rv1753c	Rv3252c	Rv1472	Rv1370c	Rv2304c		Rv2103c	Rv1633		Rv2402	Rv2609c	Rv3541c		Rv2515c	Rv2334	Rv3224A	Rv1892		Rv1248c		Rv1474c	Rv2886c	Rv2645			Rv1271c	Rv2026c	Rv3065	Rv1775	Rv2328
	Rv3690	Rv1761c		Rv1704c	Rv1821	Rv3294c	Rv1507A	Rv1379	Rv2307A		Rv2144c	Rv1706A		Rv2457c	Rv2611c	Rv3548c		Rv2618	Rv2335	Rv3273	Rv1893		Rv1250		Rv1483	Rv2897c	Rv2664			Rv1319c	Rv2044c	Rv3066	Rv1820	Rv2364c
	Rv3691	Rv1762c		Rv1722	Rv1841c	Rv3463	Rv1537	Rv1451	Rv2307B		Rv2145c	Rv1765c		Rv2459	Rv2613c	Rv3549c		Rv2619c	Rv2582	Rv3280	Rv1906c		Rv1254		Rv1538c	Rv2900c	Rv2665			Rv1320c	Rv2081c	Rv3067	Rv1822	Rv2365c
	Rv3734c	Rv1811		Rv1754c	Rv1842c	Rv3603c	Rv1560	Rv1452c	Rv2340c		Rv2170	Rv1778c		Rv2674	Rv2614c	Rv3606c		Rv2620c	Rv2592c	Rv3281	Rv1908c		Rv1275		Rv1559	Rv2978c	Rv2666			Rv1322A	Rv2091c	Rv3079c	Rv1850	Rv2366c
	Rv3763	Rv1823		Rv1815	Rv1844c	Rv3640c	Rv1635c	Rv1509	Rv2358		Rv2205c	Rv1779c		Rv2682c	Rv2719c	Rv3607c		Rv2622	Rv2594c	Rv3299c	Rv1915		Rv1290c		Rv1573	Rv3123	Rv2667			Rv1353c	Rv2094c	Rv3088	Rv1869c	Rv2378c
	Rv3846	Rv1863c		Rv1819c	Rv1972	Rv3659c	Rv1720c	Rv1510	Rv2359		Rv2212	Rv1783		Rv2708c	Rv2782c	Rv3608c		Rv2655c	Rv2600	Rv3318	Rv1916		Rv1298		Rv1589	Rv3201c	Rv2669			Rv1359	Rv2108	Rv3124	Rv1912c	Rv2448c
	Rv3874	Rv1866		Rv1860	Rv1973	Rv3771c	Rv1721c	Rv1568	Rv2369c		Rv2224c	Rv1803c		Rv2740	Rv2794c	Rv3609c		Rv2656c	Rv2601	Rv3319	Rv1962A		Rv1299		Rv1590	Rv3202c	Rv2699c			Rv1362c	Rv2177c	Rv3127	Rv1974	Rv2471
	Rv3875	Rv1878		Rv1883c	Rv1983	Rv3830c	Rv1743	Rv1617	Rv2401		Rv2253	Rv1833c		Rv2778c	Rv2843	Rv3610c		Rv2658c	Rv2739c	Rv3388	Rv2021c		Rv1300		Rv1610	Rv3244c	Rv2706c			Rv1366	Rv2237A	Rv3133c	Rv2047c	Rv2490c
	Rv3890c	Rv1887		Rv1885c	Rv2006	Rv3839	Rv1744c	Rv1644	Rv2492		Rv2300c	Rv1854c		Rv2799	Rv2883c			Rv2686c	Rv3011c	Rv3432c	Rv2041c		Rv1377c		Rv1631	Rv3245c	Rv2709			Rv1401	Rv2277c	Rv3139	Rv2066	Rv2521
		Rv1931c		Rv1919c	Rv2039c	Rv3856c	Rv1745c	Rv1708	Rv2548A		Rv2332	Rv1899c		Rv2905	Rv2929			Rv2687c	Rv3031	Rv3494c	Rv2042c		Rv1415		Rv1650	Rv3296	Rv2711			Rv1410c	Rv2292c	Rv3182	Rv2088	Rv2559c
		Rv1953		Rv1924c	Rv2125	Rv3862c	Rv1756c	Rv1710	Rv2647		Rv2388c	Rv1957		Rv2914c	Rv2946c			Rv2693c	Rv3109	Rv3495c	Rv2043c		Rv1416		Rv1666c	Rv3297	Rv2784c			Rv1413	Rv2302	Rv3188	Rv2092c	Rv2581c
		Rv2000		Rv2001	Rv2140c		Rv1764	Rv1757c	Rv2661c		Rv2401A	Rv1982A		Rv2954c	Rv2973c			Rv2707	Rv3151	Rv3496c	Rv2057c		Rv1466		Rv1667c	Rv3341	Rv2874			Rv1428c	Rv2307D	Rv3206c	Rv2095c	Rv2601A
		Rv2024c		Rv2002	Rv2154c		Rv1773c	Rv1763	Rv2764c		Rv2404c	Rv2015c		Rv2983	Rv2974c			Rv2742c	Rv3154	Rv3498c	Rv2111c		Rv1475c		Rv1723	Rv3342	Rv2961			Rv1441c	Rv2336	Rv3411c	Rv2127	Rv2615c
		Rv2049c		Rv2079	Rv2155c		Rv1855c	Rv1839c	Rv2776c		Rv2408	Rv2027c		Rv3006	Rv2988c			Rv2744c	Rv3155	Rv3508	Rv2129c		Rv1498c		Rv1746	Rv3346c	Rv3008			Rv1454c	Rv2342	Rv3412	Rv2135c	Rv2677c
		Rv2070c		Rv2080	Rv2183c		Rv1874	Rv1845c	Rv2777c		Rv2415c	Rv2058c		Rv3106	Rv2989			Rv2912c	Rv3158	Rv3511	Rv2172c		Rv1499		Rv1747	Rv3394c	Rv3023c			Rv1459c	Rv2375	Rv3507	Rv2151c	Rv2678c
		Rv2126c		Rv2082	Rv2184c		Rv1877	Rv1889c	Rv2785c		Rv2421c	Rv2063A		Rv3142c	Rv3028c			Rv2913c	Rv3224B	Rv3587c	Rv2185c		Rv1521		Rv1858	Rv3395c	Rv3052c			Rv1476	Rv2389c	Rv3529c	Rv2197c	Rv2725c
		Rv2201		Rv2085	Rv2247		Rv1896c	Rv1902c	Rv2842c		Rv2436	Rv2123		Rv3198c	Rv3029c			Rv3047c	Rv3258c	Rv3648c	Rv2218		Rv1615		Rv1867	Rv3410c	Rv3060c			Rv1491c	Rv2405	Rv3538	Rv2215	Rv2726c
		Rv2219A		Rv2090	Rv2263		Rv1905c	Rv1930c	Rv2863		Rv2437	Rv2130c		Rv3207c	Rv3199c			Rv3054c	Rv3282	Rv3664c	Rv2219		Rv1616		Rv1901	Rv3540c	Rv3098c			Rv1504c	Rv2406c	Rv3539	Rv2244	Rv2753c
		Rv2221c		Rv2200c	Rv2325c		Rv1917c	Rv2072c	Rv2873		Rv2443	Rv2131c		Rv3233c	Rv3200c			Rv3061c	Rv3308	Rv3671c	Rv2227		Rv1636		Rv1923	Rv3551	Rv3115			Rv1511	Rv2442c	Rv3542c	Rv2290	Rv2801c
		Rv2265		Rv2220	Rv2326c		Rv1927	Rv2086	Rv2910c		Rv2461c	Rv2166c		Rv3291c	Rv3220c			Rv3062	Rv3330	Rv3678c	Rv2291		Rv1637c		Rv1984c	Rv3552	Rv3172c			Rv1512	Rv2507	Rv3543c	Rv2314c	Rv2814c
		Rv2274A		Rv2238c	Rv2382c		Rv1942c	Rv2105	Rv3007c		Rv2473	Rv2176		Rv3295	Rv3264c			Rv3159c	Rv3332	Rv3692	Rv2296		Rv1641		Rv2061c	Rv3579c	Rv3177			Rv1543	Rv2633c	Rv3544c	Rv2315c	Rv2828A
		Rv2282c		Rv2259	Rv2383c		Rv1949c	Rv2106	Rv3064c		Rv2486	Rv2180c		Rv3328c	Rv3265c			Rv3160c	Rv3375	Rv3693	Rv2297		Rv1642		Rv2074	Rv3581c	Rv3192			Rv1546	Rv2638	Rv3710	Rv2380c	Rv2833c
		Rv2310		Rv2260	Rv2391		Rv1950c	Rv2109c	Rv3073c		Rv2562	Rv2217		Rv3390	Rv3275c			Rv3161c	Rv3575c	Rv3700c	Rv2303c		Rv1643		Rv2113	Rv3582c	Rv3195			Rv1547	Rv2723	Rv3724A	Rv2381c	Rv2834c
		Rv2337c		Rv2289	Rv2392		Rv1962c	Rv2122c	Rv3082c		Rv2577	Rv2225		Rv3429	Rv3276c			Rv3167c	Rv3578	Rv3702c	Rv2312		Rv1648		Rv2119	Rv3605c	Rv3204			Rv1550	Rv2808	Rv3802c	Rv2439c	Rv2888c
		Rv2339		Rv2294	Rv2393		Rv1976c	Rv2141c	Rv3138		Rv2607	Rv2234		Rv3485c	Rv3293			Rv3189	Rv3589	Rv3713	Rv2313c		Rv1664		Rv2128	Rv3627c	Rv3309c			Rv1551	Rv2875	Rv3855	Rv2476c	Rv2921c
		Rv2385		Rv2317	Rv2394		Rv2037c	Rv2167c	Rv3165c		Rv2639c	Rv2235		Rv3547	Rv3303c			Rv3223c	Rv3747	Rv3756c	Rv2318		Rv1672c		Rv2186c	Rv3707c	Rv3451			Rv1562c	Rv2876	Rv3866	Rv2525c	Rv2922A
		Rv2412		Rv2350c	Rv2395		Rv2056c	Rv2226	Rv3166c		Rv2668	Rv2270		Rv3588c	Rv3335c			Rv3230c	Rv3774	Rv3757c	Rv2330c		Rv1729c		Rv2206	Rv3709c	Rv3473c			Rv1563c	Rv2884	Rv3867	Rv2528c	Rv2924c
		Rv2416c		Rv2434c	Rv2430c		Rv2087	Rv2236c	Rv3197		Rv2690c	Rv2307c		Rv3623	Rv3336c			Rv3286c	Rv3775	Rv3805c	Rv2348c		Rv1732c		Rv2207	Rv3776	Rv3516			Rv1618	Rv2970A	Rv3868	Rv2530c	Rv2977c
		Rv2420c		Rv2463	Rv2532c		Rv2097c	Rv2251	Rv3235		Rv2705c	Rv2320c		Rv3684	Rv3356c			Rv3334	Rv3793	Rv3806c	Rv2352c		Rv1750c		Rv2211c	Rv3800c	Rv3532			Rv1624c	Rv3033	Rv3869	Rv2544	Rv2979c
		Rv2458		Rv2468A	Rv2533c		Rv2104c	Rv2252	Rv3425		Rv2717c	Rv2367c		Rv3686c	Rv3401			Rv3406	Rv3794	Rv3807c	Rv2360c		Rv1774		Rv2213		Rv3637			Rv1630	Rv3057c	Rv3870	Rv2545	Rv3026c
		Rv2460c		Rv2509	Rv2535c		Rv2149c	Rv2278	Rv3437		Rv2722	Rv2368c		Rv3688c	Rv3433c			Rv3428c		Rv3810	Rv2361c		Rv1780		Rv2231c		Rv3639c			Rv1668c	Rv3058c	Rv3871	Rv2560	Rv3027c
		Rv2462c		Rv2563	Rv2568c		Rv2168c	Rv2279	Rv3453		Rv2758c	Rv2374c		Rv3705A	Rv3500c			Rv3513c		Rv3884c	Rv2397c		Rv1785c		Rv2240c		Rv3641c			Rv1676	Rv3059	Rv3872	Rv2585c	Rv3055
		Rv2464c		Rv2564	Rv2569c		Rv2181	Rv2306B	Rv3454		Rv2765	Rv2386c		Rv3705c	Rv3524			Rv3515c		Rv3885c	Rv2424c		Rv1788		Rv2248		Rv3742c			Rv1685c	Rv3171c	Rv3873	Rv2586c	Rv3103c
		Rv2493		Rv2574	Rv2578c		Rv2188c	Rv2309c	Rv3527		Rv2767c	Rv2398c		Rv3729	Rv3628			Rv3531c		Rv3886c	Rv2440c		Rv1789		Rv2306A		Rv3745c			Rv1686c	Rv3174	Rv3879c	Rv2598	Rv3205c
		Rv2511		Rv2637	Rv2587c		Rv2202c	Rv2344c	Rv3572		Rv2770c	Rv2431c		Rv3733c	Rv3672c			Rv3537			Rv2531c		Rv1797		Rv2351c		Rv3751			Rv1691	Rv3237c		Rv2605c	Rv3222c
		Rv2543		Rv2679	Rv2597		Rv2256c	Rv2354	Rv3636		Rv2774c	Rv2438A		Rv3752c	Rv3711c			Rv3546			Rv2675c		Rv1798		Rv2363		Rv3902c			Rv1693	Rv3254		Rv2612c	Rv3249c
		Rv2547		Rv2685	Rv2634c		Rv2269c	Rv2413c	Rv3642c		Rv2779c	Rv2444c		Rv3753c				Rv3571			Rv2676c		Rv1853		Rv2384					Rv1728c	Rv3312c		Rv2746c	Rv3250c
		Rv2548		Rv2803	Rv2810c		Rv2281	Rv2414c	Rv3679		Rv2916c	Rv2449c		Rv3773c				Rv3573c			Rv2715		Rv1868		Rv2419c					Rv1816	Rv3337		Rv2747	Rv3251c
		Rv2608		Rv2911	Rv2818c		Rv2283	Rv2428	Rv3697A		Rv3018c	Rv2454c		Rv3796				Rv3580c			Rv2716		Rv1876		Rv2429					Rv1824	Rv3338		Rv2748c	Rv3266c
		Rv2671		Rv2948c	Rv2819c		Rv2308	Rv2465c	Rv3727		Rv3022A	Rv2482c		Rv3797				Rv3660c			Rv2724c		Rv1911c		Rv2445c					Rv1825	Rv3391		Rv2790c	Rv3285
		Rv2672		Rv2955c	Rv2820c		Rv2333c	Rv2479c	Rv3743c		Rv3036c	Rv2506		Rv3826				Rv3681c			Rv2809		Rv1914c		Rv2467					Rv1826	Rv3444c		Rv2791c	Rv3292
		Rv2683		Rv2993c	Rv2853		Rv2341	Rv2480c	Rv3765c		Rv3072c	Rv2513		Rv3849				Rv3724B			Rv2841c		Rv1925		Rv2477c					Rv1848	Rv3484		Rv2817c	Rv3326
		Rv2691		Rv2994	Rv2880c		Rv2355	Rv2487c	Rv3840		Rv3098A	Rv2514c		Rv3850				Rv3833			Rv2868c		Rv1988		Rv2529					Rv1849	Rv3489		Rv2821c	Rv3344c
		Rv2695		Rv3039c	Rv2882c		Rv2362c	Rv2494	Rv3847		Rv3101c	Rv2519		Rv3889c				Rv3837c			Rv3017c		Rv1998c		Rv2541					Rv1851	Rv3491		Rv2832c	Rv3384c
		Rv2696c		Rv3043c	Rv2889c		Rv2371	Rv2520c	Rv3881c		Rv3102c	Rv2534c									Rv3046c		Rv2023c		Rv2542					Rv1865c	Rv3519		Rv2881c	Rv3400
		Rv2702		Rv3119	Rv2898c		Rv2423	Rv2550c			Rv3135	Rv2556c									Rv3050c		Rv2038c		Rv2571c					Rv1882c	Rv3525c		Rv2902c	Rv3408
		Rv2752c		Rv3198A	Rv2899c		Rv2451	Rv2572c			Rv3136A	Rv2576c									Rv3051c		Rv2040c		Rv2604c					Rv1918c	Rv3528c		Rv2922c	Rv3419c
		Rv2754c		Rv3210c	Rv2901c		Rv2453c	Rv2603c			Rv3208	Rv2646									Rv3070		Rv2077A		Rv2684					Rv1933c	Rv3617		Rv2936	Rv3420c
		Rv2757c		Rv3218	Rv2931		Rv2470	Rv2648			Rv3323c	Rv2652c									Rv3071		Rv2093c		Rv2692					Rv1980c	Rv3676		Rv2937	Rv3446c
		Rv2766c		Rv3231c	Rv2935		Rv2478c	Rv2689c			Rv3324c	Rv2653c									Rv3086		Rv2121c		Rv2701c					Rv2067c	Rv3687c		Rv2938	Rv3447c
		Rv2787		Rv3271c	Rv2998A		Rv2488c	Rv2697c			Rv3327	Rv2660c									Rv3087		Rv2124c		Rv2732c					Rv2068c	Rv3732		Rv2939	Rv3448
		Rv2797c		Rv3310	Rv3025c		Rv2491	Rv2698			Rv3351c	Rv2730									Rv3089		Rv2136c		Rv2738c					Rv2078	Rv3744		Rv2942	Rv3449
		Rv2798c		Rv3311	Rv3056		Rv2518c	Rv2700			Rv3403c	Rv2731									Rv3162c		Rv2150c		Rv2755c					Rv2112c	Rv3749c		Rv2943	Rv3455c
		Rv2802c		Rv3331	Rv3074		Rv2549c	Rv2733c			Rv3405c	Rv2741									Rv3163c		Rv2173		Rv2756c					Rv2120c	Rv3750c		Rv2958c	Rv3475
		Rv2806		Rv3366	Rv3110		Rv2602	Rv2734			Rv3436c	Rv2807									Rv3164c		Rv2178c		Rv2781c					Rv2174	Rv3778c		Rv2959c	Rv3501c
		Rv2840c		Rv3398c	Rv3111		Rv2614A	Rv2750			Rv3450c	Rv2828c									Rv3170		Rv2198c		Rv2783c					Rv2203	Rv3880c		Rv2976c	Rv3517
		Rv2854		Rv3465	Rv3114		Rv2616	Rv2759c			Rv3470c	Rv2829c									Rv3219		Rv2222c		Rv2805					Rv2210c	Rv3893c		Rv2995c	Rv3555c
		Rv2861c		Rv3476c	Rv3117		Rv2635	Rv2760c			Rv3471c	Rv2830c									Rv3238c		Rv2223c		Rv2844					Rv2237	Rv3914		Rv2996c	Rv3559c
		Rv2915c		Rv3631	Rv3193c		Rv2649	Rv2761c			Rv3483c	Rv2837c									Rv3240c		Rv2242		Rv2845c					Rv2239c			Rv2997	Rv3560c
		Rv2943A		Rv3632	Rv3221c		Rv2654c	Rv2762c			Rv3488	Rv2838c									Rv3263		Rv2268c		Rv2857c					Rv2284			Rv3024c	Rv3561
		Rv2944		Rv3669	Rv3343c		Rv2703	Rv2763c			Rv3523	Rv2869c									Rv3283		Rv2274c		Rv2859c					Rv2287			Rv3075c	Rv3585
		Rv2970c		Rv3678A	Rv3350c		Rv2712c	Rv2793c			Rv3558	Rv2870c									Rv3357		Rv2285		Rv2860c					Rv2298			Rv3090	Rv3586
		Rv2971		Rv3717	Rv3355c		Rv2713	Rv2795c			Rv3621c	Rv2896c									Rv3358		Rv2286c		Rv2864c					Rv2299c			Rv3099c	Rv3604c
		Rv3003c		Rv3726	Rv3409c		Rv2718c	Rv2800			Rv3638	Rv2925c									Rv3359		Rv2309A		Rv2894c					Rv2301			Rv3118	Rv3653
		Rv3013		Rv3762c	Rv3553		Rv2749	Rv2815c			Rv3644c	Rv2926c									Rv3379c		Rv2327		Rv2908c					Rv2305			Rv3136	Rv3656c
		Rv3015c		Rv3791	Rv3562		Rv2768c	Rv2836c			Rv3668c	Rv2940c									Rv3382c		Rv2338c		Rv2909c					Rv2345			Rv3169	Rv3657c
		Rv3068c		Rv3882c	Rv3563		Rv2769c	Rv2891			Rv3740c	Rv3010c									Rv3383c		Rv2356c		Rv2981c					Rv2357c			Rv3194c	Rv3722c
		Rv3096		Rv3920c	Rv3564		Rv2788	Rv2893			Rv3785	Rv3132c									Rv3440c		Rv2390c		Rv2992c					Rv2403c			Rv3212	Rv3723
		Rv3107c		Rv3921c	Rv3565		Rv2801A	Rv2903c			Rv3789	Rv3140									Rv3445c		Rv2407		Rv3000					Rv2409c			Rv3213c	Rv3728
		Rv3215			Rv3590c		Rv2804c	Rv2906c			Rv3798	Rv3173c									Rv3556c		Rv2410c		Rv3014c					Rv2418c			Rv3256c	Rv3817
		Rv3259			Rv3663c		Rv2835c	Rv2907c			Rv3832c	Rv3180c									Rv3567c		Rv2411c		Rv3037c					Rv2427c			Rv3272	Rv3834c
		Rv3278c			Rv3720		Rv2846c	Rv2923c			Rv3912	Rv3203									Rv3568c		Rv2441c		Rv3040c					Rv2433c			Rv3300c	Rv3838c
		Rv3304			Rv3779		Rv2847c	Rv2980			Rv3913	Rv3221A									Rv3569c		Rv2469c		Rv3041c					Rv2435c			Rv3301c	Rv3863
		Rv3320c			Rv3799c		Rv2862c	Rv3012c			Rv3924c	Rv3225c									Rv3570c		Rv2546		Rv3112					Rv2456c			Rv3302c	Rv3899c
		Rv3321c			Rv3812		Rv2865	Rv3035				Rv3229c									Rv3618		Rv2561		Rv3137					Rv2485c			Rv3305c
		Rv3361c			Rv3814c		Rv2890c	Rv3091				Rv3242c									Rv3680		Rv2565		Rv3143					Rv2508c			Rv3306c
		Rv3393			Rv3815c		Rv2917	Rv3100c				Rv3243c									Rv3698		Rv2575		Rv3208A					Rv2510c			Rv3316
		Rv3395A			Rv3818		Rv3034c	Rv3104c				Rv3284									Rv3764c		Rv2579		Rv3228					Rv2536			Rv3317
		Rv3435c			Rv3835		Rv3063	Rv3113				Rv3333c									Rv3827c		Rv2591		Rv3247c					Rv2573			Rv3368c
		Rv3438			Rv3842c		Rv3069	Rv3125c				Rv3345c									Rv3828c		Rv2595		Rv3248c					Rv2670c			Rv3369
		Rv3481c			Rv3894c		Rv3092c	Rv3184				Rv3415c									Rv3859c		Rv2596		Rv3262					Rv2673			Rv3372
		Rv3482c			Rv3895c		Rv3126c	Rv3185				Rv3427c									Rv3864		Rv2606c		Rv3274c					Rv2680			Rv3389c
		Rv3518c			Rv3897c		Rv3168	Rv3186				Rv3430c									Rv3865		Rv2735c		Rv3307					Rv2720			Rv3421c
		Rv3576			Rv3898c		Rv3181c	Rv3191c				Rv3461c									Rv3876		Rv2786c		Rv3329					Rv2751			Rv3422c
		Rv3593					Rv3187	Rv3196				Rv3466									Rv3892c		Rv2792c		Rv3373					Rv2772c			Rv3423c
		Rv3629c					Rv3226c	Rv3214				Rv3467									Rv3915		Rv2895c		Rv3374					Rv2775			Rv3441c
		Rv3635					Rv3239c	Rv3217c				Rv3486											Rv2904c		Rv3376					Rv2796c			Rv3443c
		Rv3714c					Rv3269	Rv3227				Rv3505											Rv2927c		Rv3396c					Rv2855			Rv3456c
		Rv3715c					Rv3270	Rv3268				Rv3557c											Rv2941		Rv3493c					Rv2856			Rv3457c
		Rv3716c					Rv3339c	Rv3279c				Rv3583c											Rv2960c		Rv3509c					Rv2956			Rv3480c
		Rv3718c					Rv3348	Rv3322c				Rv3595c											Rv2968c		Rv3584					Rv2957			Rv3497c
		Rv3725					Rv3349c	Rv3325				Rv3652											Rv2972c		Rv3591c					Rv2965c			Rv3499c
		Rv3730c					Rv3352c	Rv3380c				Rv3719											Rv2975c		Rv3598c					Rv2969c			Rv3512
		Rv3770B					Rv3353c	Rv3381c				Rv3736											Rv2991		Rv3630					Rv2982c			Rv3514
		Rv3790					Rv3360	Rv3407				Rv3801c											Rv2998		Rv3634c					Rv2984			Rv3554
		Rv3831					Rv3385c	Rv3452				Rv3816c											Rv3004		Rv3647c					Rv2999			Rv3624c
		Rv3836					Rv3402c	Rv3458c				Rv3843c											Rv3009c		Rv3651					Rv3002c			Rv3645
		Rv3906c					Rv3404c	Rv3459c				Rv3844											Rv3019c		Rv3670					Rv3005c			Rv3646c
		Rv3922c					Rv3434c	Rv3469c				Rv3845											Rv3020c		Rv3712					Rv3038c			Rv3662c
		Rv3923c					Rv3439c	Rv3474				Rv3854c											Rv3076		Rv3748					Rv3044			Rv3667
							Rv3460c	Rv3510c				Rv3878											Rv3108		Rv3761c					Rv3077			Rv3673c
							Rv3462c	Rv3611				Rv3896c											Rv3141		Rv3772					Rv3083			Rv3696c
							Rv3468c	Rv3655c				Rv3901c											Rv3175		Rv3803c					Rv3116			Rv3701c
							Rv3506	Rv3661				Rv3917c											Rv3178		Rv3887c					Rv3120			Rv3703c
							Rv3521	Rv3677c															Rv3211		Rv3907c					Rv3121			Rv3754
							Rv3522	Rv3721c															Rv3232c		Rv3909					Rv3144c			Rv3758c
							Rv3566A	Rv3737															Rv3236c							Rv3190A			Rv3781
							Rv3622c	Rv3738c															Rv3246c							Rv3190c			Rv3808c
							Rv3643	Rv3741c															Rv3267							Rv3196A			Rv3813c
							Rv3654c	Rv3770A															Rv3277							Rv3234c			Rv3851
							Rv3658c	Rv3903c															Rv3386							Rv3253c			Rv3861
							Rv3674c	Rv3904c															Rv3387							Rv3255c			Rv3900c
							Rv3739c	Rv3908															Rv3397c							Rv3257c
							Rv3769	Rv3918c															Rv3399							Rv3261
							Rv3770c	Rv3919c															Rv3426							Rv3298c
							Rv3787c																Rv3472							Rv3315c
							Rv3829c																Rv3490							Rv3364c
							Rv3857c																Rv3520c							Rv3392c
							Rv3905c																Rv3566c							Rv3442c
																							Rv3594							Rv3464
																							Rv3596c							Rv3492c
																							Rv3597c							Rv3577
																							Rv3599c							Rv3592
																							Rv3600c							Rv3666c
																							Rv3601c							Rv3782
																							Rv3602c							Rv3783
																							Rv3612c							Rv3804c
																							Rv3650							Rv3852
																							Rv3665c							Rv3853
																							Rv3682							Rv3883c
																							Rv3683							Rv3888c
																							Rv3685c							Rv3910
																							Rv3689
																							Rv3694c
																							Rv3695
																							Rv3697c
																							Rv3699
																							Rv3704c
																							Rv3731
																							Rv3735
																							Rv3755c
																							Rv3759c
																							Rv3760
																							Rv3768
																							Rv3777
																							Rv3780
																							Rv3784
																							Rv3786c
																							Rv3788
																							Rv3809c
																							Rv3811
																							Rv3819
																							Rv3820c
																							Rv3821
																							Rv3841
																							Rv3858c
																							Rv3860
																							Rv3877
																							Rv3911

## Sheet: Table S2c log2 fold change
Gene	Gene Name	log2 Fold change 1% O2	log2 Fold change PBS	log2 Fold change pH	log2 Fold change Stationary phase	padj 1% O2	padj PBS	padj pH	padj StPh
Rv0001	dnaA	-2.72116	0.547118	0.872213	-0.697233	2.489e-24	0.00246395	2.66943e-11	1.31626e-07
Rv0002	dnaN	-2.80155	-0.855414	0.441133	-1.68743	6.56115e-44	4.73794e-06	0.00122945	1.30288e-36
Rv0003	recF	-1.63163	-1.33545	0.280958	-1.56599	3.24331e-18	8.63532e-08	0.0519475	7.35134e-30
Rv0004		-1.01187	-2.06085	-0.518375	-1.31092	3.91655e-07	4.03632e-09	0.00379594	9.13392e-16
Rv0005	gyrB	0.938452	1.238	0.611965	0.771886	6.37112e-21	8.04731e-34	2.25898e-09	5.06232e-15
Rv0006	gyrA	0.551488	0.0966259	0.0300225	-1.09801	4.78181e-10	0.36801	0.787368	1.10798e-36
Rv0007		0.553812	-0.717703	-0.105784	-0.957145	3.76512e-08	3.2096e-08	0.365309	1.08089e-22
Rv0008c		-0.592864	0.93346	0.0019729	0.834652	0.0912198	0.00651676	0.996654	0.000281328
Rv0009	ppiA	-1.8146	-3.6633	-1.05293	-2.0516	3.37058e-42	3.06538e-47	3.56343e-18	5.98898e-68
Rv0010c		0.673181	1.09817	0.533507	0.965026	0.000887998	1.8202e-06	0.00745033	2.59299e-08
Rv0011c		0.357601	2.68347	1.38504	-0.815217	0.084271	4.71695e-50	1.86036e-15	9.0183e-06
Rv0012		1.71285	0.363246	-0.0570308	1.06984	3.83697e-33	0.116971	0.773413	1.21419e-15
Rv0013	trpG	0.739041	1.15793	0.718304	1.15562	0.000229107	1.4413e-06	0.000110185	3.27407e-13
Rv0014c	pknB	1.90075	-1.30141	-0.59654	-2.09857	1.95517e-49	2.20971e-08	5.44159e-05	1.22632e-47
Rv0015c	pknA	2.79649	-2.02166	-1.09239	-0.652371	8.46107e-266	4.29906e-31	8.79855e-31	1.17469e-14
Rv0016c	pbpA	2.08242	-0.353487	-0.454454	-0.624119	9.89044e-60	0.0921461	0.00255323	2.89602e-06
Rv0017c	rodA	1.93826	-1.90702	-0.626692	-1.47676	1.93117e-53	1.5033e-09	3.36844e-05	3.66748e-26
Rv0018c	pstP	3.1094	-1.01925	-0.289407	0.570735	3.56889e-279	1.78866e-08	0.0078195	1.9164e-10
Rv0019c	fhaB	3.10699	-0.72163	-0.399631	0.787426	2.9522e-165	0.000202817	0.00333667	8.88477e-12
Rv0020c	fhaA	1.59291	0.144756	-0.418573	0.236222	2.62117e-79	0.180736	4.83215e-06	0.00605728
Rv0021c		-0.600935	-3.05906	-0.331875	-0.21195	0.0224988	1.23632e-05	0.184367	0.317523
Rv0022c	whiB5	-0.622847	-1.63885	-0.503138	0.291414	0.687624	0.399351	0.731251	0.787994
Rv0023		2.18533	-0.428472	-1.15752	0.464086	8.51909e-21	0.379948	0.000344726	0.0501798
Rv0024		2.47824	-2.70338	-0.89388	0.315397	1.2772e-59	1.83859e-05	2.15367e-05	0.0473941
Rv0025		1.32689	-0.908201	-0.24001	-0.543248	9.18272e-13	0.0162577	0.295987	0.00353609
Rv0026		1.86131	0.30411	0.123462	1.19838	7.30046e-32	0.303918	0.568064	2.10947e-16
Rv0027		-0.497593	4.44477	0.883997	0.149318	0.363088	4.06437e-57	0.0104439	0.64999
Rv0028		-0.0698808	3.50451	1.39898	0.264106	0.916053	8.40344e-20	0.000411648	0.507216
Rv0029		-0.030623	1.31513	0.643294	0.274596	0.894684	9.32393e-11	0.000254238	0.0961212
Rv0030		0.703493	2.87351	1.74467	0.90458	0.107338	1.74936e-14	3.87978e-07	0.0064963
Rv0031		0.0351438	1.70419	0.417344	0.904672	0.973739	0.0508499	0.631596	0.149067
Rv0032	bioF2	-0.640404	-0.271021	0.0985017	0.294273	0.0546596	0.557449	0.760906	0.226025
Rv0033	acpA	-2.2946	-2.2916	-1.5499	-1.7181	0.226361	0.259732	0.339068	0.187766
Rv0034		-1.21884	-2.0403	-0.678923	-1.65636	0.217886	0.24252	0.461661	0.031594
Rv0035	fadD34	-2.00097	-2.89251	-0.97863	-2.18171	3.57842e-05	0.00188408	0.00913381	6.18689e-10
Rv0036c		0.820597	-0.936535	-0.0538637	-0.930035	1.71026e-09	3.08033e-05	0.753433	2.68815e-12
Rv0037c		2.82455	-1.0695	-0.51016	1.25241	3.58436e-197	3.19016e-09	6.00887e-06	1.59673e-40
Rv0038		2.08025	1.07671	-0.274028	1.29073	1.50919e-98	1.88989e-16	0.0258251	1.29979e-42
Rv0039c		-2.8055	-1.81299	-0.714843	-2.39172	8.87715e-24	7.27143e-09	0.000368825	4.21598e-34
Rv0040c	mtc28	-2.07547	-0.741785	-0.961296	-2.51901	3.1555e-18	0.00333971	1.07928e-06	3.65404e-38
Rv0041	leuS	-0.423337	-1.42681	-0.165558	-0.215431	0.00202031	4.72739e-12	0.23722	0.0725715
Rv0042c		-1.24969	0.097569	-0.40085	-2.82904	6.38639e-08	0.727348	0.0449145	1.05604e-40
Rv0043c		0.667946	-0.271342	-0.24742	-0.81213	0.000667848	0.379966	0.265893	1.1994e-05
Rv0044c		-0.858092	0.168761	-1.04266	-0.948006	0.00606491	0.658523	0.000356831	0.000175929
Rv0045c		1.64018	-0.0950675	0.74331	1.35589	4.02954e-14	0.796555	0.00121286	6.58167e-11
Rv0046c	ino1	2.34202	1.82211	1.22397	0.534544	2.73026e-110	1.26309e-53	5.25077e-30	4.54732e-07
Rv0047c		3.30701	1.60782	1.98928	2.90207	4.8745e-108	1.9621e-16	3.96474e-38	1.77686e-88
Rv0048c		1.12624	-0.240637	-0.162581	0.182294	5.7336e-05	0.639235	0.650367	0.50131
Rv0049		1.53242	0.534786	0.0197953	0.531988	4.25286e-56	3.96672e-05	0.883815	1.65227e-08
Rv0050	ponA1	1.98144	-0.437068	-0.0688293	-0.0856085	1.23217e-129	0.000234674	0.514732	0.325391
Rv0051		1.92579	-1.72842	-0.458862	-0.909754	6.89883e-76	1.50976e-12	0.000205533	1.69106e-16
Rv0052		1.15427	-1.30925	-0.846464	-0.883039	5.01851e-07	0.00756424	0.00190611	0.000124015
Rv0053	rpsF	1.0218	2.29193	1.24133	1.84821	1.33909e-08	2.71826e-36	7.23654e-15	3.73055e-39
Rv0054	ssb	-0.230414	0.885331	0.478935	0.569523	0.14704	3.55778e-08	0.000340207	2.01876e-06
Rv0055	rpsR1	-0.984328	0.438939	-0.305035	-1.39326	0.00607443	0.256305	0.35754	7.65324e-07
Rv0056	rplI	-1.36617	0.447135	-0.0549932	-1.22601	2.3723e-19	0.00261074	0.708719	1.23779e-25
Rv0057		-1.56613	-1.72015	-0.959365	-1.60579	8.27283e-11	3.85039e-07	4.43754e-06	1.08815e-16
Rv0058	dnaB	-0.194251	-2.35057	-0.983013	-1.84513	0.0457297	1.82976e-45	6.28316e-26	4.91243e-93
Rv0059		0.15779	-4.35677	-0.483056	-2.16219	0.529882	5.82331e-05	0.0495245	1.12493e-19
Rv0060		1.2948	0.981593	0.0157559	0.850317	3.29812e-26	1.57933e-10	0.928987	4.90479e-14
Rv0061c		0.600114	-0.474082	0.06496	0.0908688	2.54179e-09	0.000452533	0.593957	0.363406
Rv0062	celA1	0.260005	-2.76661	-2.01951	-0.226918	0.117124	1.00271e-11	2.2022e-26	0.12673
Rv0063		-0.291372	-1.47725	-0.771678	-0.802304	0.270481	0.00145458	0.00188084	0.000145207
Rv0064		4.91596	4.30478	1.73801	3.76069	0	0	3.55758e-92	0
Rv0064A	vapB1	4.06604	3.53046	1.496	3.9174	1.89552e-79	3.58232e-41	1.04158e-08	1.39519e-83
Rv0065	vapC1	4.42933	3.78837	2.14734	4.60737	1.60327e-86	1.26415e-45	1.91713e-17	1.41642e-103
Rv0066c	icd2	0.463085	-0.435808	-0.200332	-0.860442	0.000166067	0.00915413	0.133096	1.21891e-13
Rv0067c		1.15655	1.14828	0.394412	0.490597	0.00042613	0.0080272	0.281901	0.091658
Rv0068		-0.556404	1.51114	0.729592	0.705852	0.346133	0.00256175	0.0878136	0.0521061
Rv0069c	sdaA	-2.33214	-0.248749	0.497822	-1.5523	9.18942e-11	0.475888	0.0237772	1.10885e-12
Rv0070c	glyA2	-1.41308	0.777365	1.95884	0.604051	7.20684e-05	0.0106742	3.30309e-26	0.00135904
Rv0071		-0.0292147	0.166217	0.369488	0.944046	0.975432	0.892499	0.644315	0.106018
Rv0072		-2.54939	-0.101853	0.125854	-1.15714	1.30993e-41	0.563	0.35108	9.49048e-24
Rv0073		-2.60166	-0.69879	-0.0152302	-2.63231	5.97137e-51	3.26367e-05	0.935387	4.45642e-76
Rv0074		-2.41891	-1.09385	0.0915731	-2.73228	2.82449e-43	2.04431e-09	0.560248	1.5323e-85
Rv0075		-1.86084	-0.38293	0.344218	-0.751011	1.22625e-21	0.0644075	0.0121967	3.74951e-09
Rv0076c		-1.09672	2.34412	2.35688	1.14533	0.284217	0.000206749	2.38373e-06	0.0206749
Rv0077c		0.973257	1.30687	0.524928	1.58665	0.0004871	0.000133164	0.0648493	4.675e-13
Rv0078		-1.53941	-2.2147	-0.0138082	-0.48313	0.00338819	0.0200803	0.977309	0.16834
Rv0078A		1.7841	2.39848	0.691737	1.96694	2.90528e-52	2.30421e-78	2.60465e-08	6.59256e-79
Rv0078B		1.35904	1.67897	0.269638	1.35784	1.13167e-07	4.04402e-08	0.382652	4.62163e-10
Rv0079		1.61904	1.97261	-0.320058	2.5538	7.75146e-23	2.65231e-30	0.0952014	2.21098e-59
Rv0080		2.55034	-0.293182	-2.30035	2.6302	6.70586e-62	0.330279	1.3019e-19	7.4572e-72
Rv0081		3.59765	0.237546	2.22684	4.26694	2.63266e-37	0.783122	1.10237e-13	5.47722e-62
Rv0082		3.56402	-0.996217	2.26254	3.63776	2.39589e-95	0.0719736	5.1985e-37	9.87059e-110
Rv0083		3.62694	-1.18045	2.20988	2.82678	1.46509e-115	0.029524	8.37331e-41	4.88345e-76
Rv0084	hycD	1.40695	-1.04492	0.631178	1.18683	3.90493e-19	0.00274204	0.000118552	6.06508e-17
Rv0085	hycP	2.55615	-4.00203	1.20786	1.30105	6.54175e-38	0.00844222	1.67381e-08	9.29561e-12
Rv0086	hycQ	2.21523	-1.78389	0.673624	0.425021	2.7455e-30	0.000311281	0.00162499	0.0317254
Rv0087	hycE	2.43799	-0.927997	1.55398	0.317648	2.73262e-17	0.282933	1.81135e-07	0.297947
Rv0088		1.80446	3.77326	1.42795	-0.0468164	3.73317e-58	1.33752e-263	4.36619e-38	0.701368
Rv0089		1.50318	3.80686	1.41095	0.530272	8.21563e-10	3.26533e-69	4.17966e-10	0.0158962
Rv0090		2.34899	1.52199	0.856779	1.29091	3.12242e-15	0.000345829	0.0118229	4.40848e-06
Rv0091	mtn	0.105329	-0.759687	0.121396	0.860745	0.786814	0.230008	0.748477	0.00116784
Rv0092	ctpA	-0.309563	0.594495	-0.0630293	-0.511834	0.0232995	4.87784e-05	0.66636	4.91096e-06
Rv0093c		-1.18469	0.439259	0.0886133	-0.112759	0.000252333	0.188718	0.759435	0.619039
Rv0094c		2.51624	1.80694	-0.503319	1.96437	0.000161415	0.0531332	0.646142	0.00134682
Rv0095c		-1.39658	1.74385	0.170554	-0.300536	0.128126	0.00738069	0.815915	0.598243
Rv0096	PPE1	-1.54017	3.50905	0.955281	0.630729	0.193748	2.87799e-11	0.110439	0.221934
Rv0097		-2.01672	1.44146	0.174747	-0.780471	0.000355644	9.07392e-05	0.65612	0.0131979
Rv0098	fcoT	-2.72582	1.48732	-0.0453565	0.129278	0.0862892	0.0854974	0.964642	0.855542
Rv0099	fadD10	0.141074	0.021204	0.262062	0.119967	0.584861	0.95945	0.267838	0.549557
Rv0100		-0.280688	0.160621	-1.17983	-1.06967	0.774183	0.90017	0.231511	0.157579
Rv0101	nrp	0.48324	-1.86712	-1.06868	-0.513084	9.00185e-05	7.91568e-16	2.27026e-16	8.8393e-06
Rv0102		-0.300297	0.658814	0.246562	1.10431	0.0169287	6.03667e-07	0.0346864	7.81082e-29
Rv0103c	ctpB	-0.22086	-1.27191	-0.195295	-0.249432	0.060576	3.80543e-13	0.0914763	0.0135645
Rv0104		-0.706421	2.72464	2.50005	0.322735	0.186297	1.42818e-16	1.02441e-20	0.283795
Rv0105c	rpmB1	1.31624	1.34612	-0.959433	1.90628	0.689169	0.703798	0.800303	0.496526
Rv0106		0.446794	0.224981	0.41333	-0.0601352	0.111261	0.589488	0.127475	0.813679
Rv0107c	ctpI	-0.825771	-1.19922	-0.467244	-1.75221	2.90517e-17	6.42105e-24	9.72274e-07	1.3121e-81
Rv0108c		-3.03248	-0.0923149	-0.661539	-2.52971	5.01056e-130	0.419857	5.63797e-13	2.75054e-165
Rv0109	PE_PGRS1	0.397013	-0.218371	0.597288	-0.298217	0.0863758	0.565373	0.00434205	0.135537
Rv0110		-2.51871	-0.712436	-0.0446458	-0.935892	3.27783e-14	0.0267353	0.864191	2.16046e-06
Rv0111		-2.52474	-1.90604	-1.13391	-2.21263	3.83284e-17	1.69218e-07	9.22321e-07	1.39818e-23
Rv0112	gca	-2.37654	1.56188	0.687257	-0.279444	2.83158e-13	1.57475e-13	0.000586508	0.152175
Rv0113	gmhA	-2.06961	1.37451	0.542262	-1.83497	7.51226e-08	8.8454e-08	0.0203379	6.23481e-14
Rv0114	gmhB	-2.21022	0.692449	0.324236	-1.68803	7.14244e-07	0.0421672	0.266358	8.27218e-10
Rv0115	hddA	-2.73372	0.418947	0.956883	-1.90261	1.21562e-09	0.190531	6.85409e-06	2.52618e-15
Rv0116c	ldtA	2.53005	3.52329	2.06705	2.77024	9.04354e-95	1.29295e-173	2.24242e-65	2.30631e-128
Rv0117	oxyS	-2.54438	1.70993	1.5767	-0.337496	3.34171e-05	8.36578e-08	1.33384e-09	0.225946
Rv0118c	oxcA	-1.50231	-0.302238	-0.61968	-1.04189	9.82681e-08	0.356442	0.00787724	4.35135e-07
Rv0119	fadD7	-1.62343	-1.19786	-0.094577	-1.24288	6.5858e-07	0.00519255	0.74465	7.76624e-08
Rv0120c	fusA2	-0.47236	2.03262	2.33319	-0.96132	9.83515e-05	5.10887e-84	1.45101e-137	3.457e-21
Rv0121c		0.640436	2.45985	1.16839	1.5725	0.12337	4.187e-11	0.000610385	5.95085e-08
Rv0122		1.83572	2.53521	0.969425	1.26004	1.91881e-06	2.10769e-09	0.0184907	0.000267941
Rv0123		2.22572	2.81736	1.07542	0.961925	1.04465e-18	5.45904e-24	7.7247e-05	5.95464e-05
Rv0124	PE_PGRS2	3.70168	1.73724	0.876724	1.84227	6.02673e-83	1.07878e-09	0.000196415	7.54638e-22
Rv0125	pepA	-0.256774	0.796402	0.268046	-0.0249701	0.0300584	1.77603e-11	0.0198643	0.827922
Rv0126	treS	0.225779	0.485528	0.690705	-0.401754	0.205485	0.0226773	8.26868e-06	0.00793542
Rv0127	mak	-1.06503	-0.26018	-0.0451754	-0.948427	6.00247e-11	0.194249	0.782575	7.49622e-14
Rv0128		-2.07204	0.284645	0.0471556	0.0909282	4.58761e-10	0.335206	0.850037	0.627615
Rv0129c	fbpC	-1.46058	0.731531	-0.146614	-4.12217	2.15093e-33	1.01886e-10	0.208188	1.14909e-210
Rv0130	htdZ	-2.20261	-0.76248	-0.358323	-0.542298	0.0025285	0.335561	0.513691	0.213868
Rv0131c	fadE1	0.124601	1.34853	0.496358	0.761426	0.564313	5.39496e-11	0.00590669	8.46255e-07
Rv0132c	fgd2	1.31232	2.71426	1.33695	2.19585	7.70579e-05	1.63183e-16	1.0933e-05	1.36536e-17
Rv0133		-1.79813	-0.494118	-0.852831	-0.755948	9.96212e-12	0.0903589	2.19902e-05	1.34292e-05
Rv0134	ephF	0.389448	-1.11199	-0.344389	0.773833	0.00101202	6.63824e-09	0.00483167	5.55449e-14
Rv0135c		-0.153243	-0.102718	0.064968	1.31257	0.606458	0.814972	0.828537	3.56991e-11
Rv0136	cyp138	-2.13998	1.75016	0.839347	0.344275	1.13048e-06	5.6699e-10	0.00153627	0.173069
Rv0137c	msrA	-0.895078	2.62928	1.07702	1.96528	0.012168	1.83043e-26	8.31637e-06	2.94922e-20
Rv0138		-1.78175	-0.823206	0.43038	1.05309	0.0059106	0.304576	0.286681	0.000794666
Rv0139		-2.72084	-1.12169	-0.563024	-1.4455	4.05073e-22	5.77196e-05	0.00285886	8.40807e-17
Rv0140		2.32496	1.45361	0.108796	2.87457	6.40933e-32	4.98425e-08	0.699382	5.00016e-57
Rv0141c		-0.980849	0.990648	0.471649	-0.260039	6.95571e-05	9.00079e-06	0.0111933	0.134948
Rv0142		-0.46371	0.0581234	-0.594874	0.219219	0.0162143	0.818201	0.00143124	0.198985
Rv0143c		-1.07151	-0.984141	-0.960014	-0.198409	8.15908e-11	2.94726e-06	2.3797e-10	0.156197
Rv0144		-3.50896	2.82908	1.58636	-2.58738	1.26482e-63	7.57902e-181	8.58127e-61	2.29249e-112
Rv0145		-2.25607	0.721787	0.452204	-0.151993	4.10584e-75	1.11209e-12	1.10086e-06	0.0961624
Rv0146		-1.24962	0.541961	0.855755	0.430182	8.44325e-11	0.00355106	2.15104e-10	0.000851122
Rv0147		-0.650267	1.74051	0.765296	-0.704973	9.88862e-09	4.4276e-66	2.05617e-15	2.232e-13
Rv0148		-1.35511	2.57618	1.20392	-1.49513	1.57741e-20	1.26039e-136	1.955e-33	2.63636e-42
Rv0149		-1.59399	1.59826	0.922868	-1.79421	3.1817e-31	9.05437e-49	7.83691e-20	8.26687e-62
Rv0150c		-1.54669	-0.13338	1.3475	0.507993	0.500316	0.96095	0.502899	0.776341
Rv0151c	PE1	1.46211	2.44052	1.21628	0.738619	1.37536e-05	8.7717e-12	0.000170681	0.0129796
Rv0152c	PE2	-1.29325	2.15185	1.04119	0.684375	0.0183083	6.16048e-10	0.000899767	0.016662
Rv0153c	ptbB	-1.87437	0.68219	-0.0447393	-1.54735	1.53343e-07	0.0194182	0.878831	1.86859e-11
Rv0154c	fadE2	-1.54177	0.674506	-0.647637	-0.907923	1.74057e-10	0.00236788	0.00150756	6.76289e-07
Rv0155	pntAa	-3.32929	-3.53182	-1.80139	-1.06479	2.69027e-23	1.30973e-10	6.71507e-18	1.23295e-09
Rv0156	pntAb	-3.36292	-7.27251	-2.09928	-2.66591	5.12729e-14	1.67163e-06	3.57661e-12	4.83725e-22
Rv0157	pntB	-2.0435	-4.39082	-2.02351	-3.0509	1.52011e-41	1.55836e-37	4.07465e-47	1.70594e-108
Rv0157A		-0.653718	3.36544	2.72075	0.547193	0.0191729	5.22655e-79	9.71632e-62	0.0017873
Rv0158		-1.49542	1.78581	0.316422	0.249716	0.000649226	1.69262e-09	0.298729	0.32296
Rv0159c	PE3	0.490853	-0.223021	-0.164956	0.671234	0.177897	0.728327	0.69385	0.0203993
Rv0160c	PE4	2.7538	3.48432	2.70338	2.42574	8.6722e-09	1.72974e-11	3.90877e-09	1.74228e-08
Rv0161		-1.69289	-0.0918178	-0.356045	-0.477735	3.74652e-06	0.829176	0.203732	0.0384968
Rv0162c	adhE1	0.930004	-1.191	-0.516659	-1.35846	9.51256e-05	0.0102245	0.0575593	1.65202e-08
Rv0163		-1.47812	-0.8436	-0.316589	-1.40465	0.00387468	0.202244	0.469476	0.000109937
Rv0164	TB18.5	-3.06065	-0.481601	-0.497158	-2.28993	3.52513e-47	0.00897268	0.00130079	4.97314e-53
Rv0165c	mce1R	-3.56768	1.97904	1.78139	-2.1427	1.44369e-17	5.15502e-30	6.36808e-31	4.81894e-30
Rv0166	fadD5	-4.56247	0.265786	0.628419	-4.02356	4.1412e-139	0.0356013	4.49187e-08	2.81318e-230
Rv0167	yrbE1A	-3.10892	-0.281137	0.349471	-3.36627	1.2169e-128	0.0102152	0.000141991	1.01338e-252
Rv0168	yrbE1B	-3.40657	-1.32	0.556061	-3.20881	8.96041e-42	2.42161e-09	0.000215484	1.34881e-81
Rv0169	mce1A	-3.2773	-1.33577	0.79225	-4.07705	1.33346e-85	6.66391e-18	1.86676e-11	1.30379e-190
Rv0170	mce1B	-3.49933	-1.20304	1.05782	-4.36863	9.25792e-79	1.79647e-13	7.90475e-17	4.22574e-176
Rv0171	mce1C	-2.39208	-1.53152	0.324554	-4.90637	1.81717e-53	2.7361e-19	0.0181557	1.0101e-190
Rv0172	mce1D	-2.90645	-1.55412	0.321487	-4.30594	5.53269e-91	3.69201e-26	0.00546122	4.88318e-236
Rv0173	lprK	-3.10324	-1.81178	0.179802	-5.03381	3.10672e-91	3.06841e-30	0.141435	6.88895e-244
Rv0174	mce1F	-2.22741	-1.77632	0.0391433	-3.09192	1.77948e-103	2.21652e-51	0.725524	8.30799e-238
Rv0175		-0.791453	-1.35432	-0.193848	-0.990707	1.3886e-13	3.1435e-23	0.0769438	3.58886e-24
Rv0176		-1.39147	-2.34006	-0.250106	-1.60276	9.54063e-25	4.00866e-26	0.044972	9.59539e-45
Rv0177		-1.66729	-0.967932	0.0123761	-1.29014	3.2407e-27	5.24779e-08	0.94201	6.10881e-25
Rv0178		-1.83823	-0.391156	-0.0772207	-1.62175	7.78255e-42	0.00604808	0.547654	3.98299e-53
Rv0179c	lprO	-1.48045	0.0807991	-0.491937	-1.92399	6.37658e-12	0.75138	0.00793429	6.50543e-28
Rv0180c		0.747332	-0.247815	-0.144488	-0.401165	3.47475e-05	0.374096	0.506377	0.020078
Rv0181c		2.07865	0.80597	-0.0715769	0.585593	1.69211e-25	0.012948	0.81156	0.00270583
Rv0182c	sigG	1.83148	0.708806	-0.0439701	1.5235	3.76984e-48	4.86315e-05	0.801131	5.14405e-38
Rv0183		-2.19399	-1.80906	-1.13065	-2.34382	2.60826e-13	5.54075e-06	4.18154e-07	3.34208e-27
Rv0184		-0.559288	-2.49529	-1.11786	-2.08379	0.0246924	4.20206e-07	3.45555e-06	4.88182e-20
Rv0185		0.0202877	-2.19308	-1.39467	-2.46054	0.928265	6.69272e-08	1.12559e-11	2.21661e-35
Rv0186	bglS	0.177111	-1.40868	-0.935752	-1.20006	0.117137	2.76562e-16	3.18242e-17	1.05453e-31
Rv0186A	mymT	6.54523	1.83675	0.807788	3.23578	0	2.24888e-38	3.40204e-10	5.6094e-184
Rv0187		-0.596661	-0.267339	-1.11784	-0.32058	0.00447781	0.335474	2.29916e-08	0.0603383
Rv0188		2.38083	7.30422	2.8111	2.42586	7.392e-115	0	4.15961e-167	2.29864e-127
Rv0189c	ilvD	-0.964541	0.320445	-0.491415	-0.963301	1.78209e-11	0.0383393	0.000218039	2.43821e-15
Rv0190		2.35282	1.59685	0.849089	2.28614	1.28308e-76	3.34141e-27	2.97631e-10	8.33865e-78
Rv0191		1.00769	-0.988631	-0.495095	1.35733	1.13088e-10	0.00127214	0.00542602	3.36978e-23
Rv0192		-1.08929	-0.811306	-0.269273	0.188061	0.00108613	0.0495037	0.430147	0.513079
Rv0193c		-1.12187	1.27992	0.715586	-0.710831	0.0419371	0.00618224	0.0844657	0.0712456
Rv0194		1.01959	0.500405	-0.114422	2.82501	0.00102952	0.314828	0.774954	1.51682e-32
Rv0195		5.44318	6.09145	4.14858	8.89396	3.79064e-09	2.6364e-10	2.12816e-05	7.65009e-25
Rv0196		0.449984	-0.198603	-1.03904	2.23608	0.39905	0.842501	0.0936732	2.77157e-10
Rv0197		0.880609	0.960798	0.551637	1.17813	0.00143129	0.00753789	0.0454747	1.19383e-07
Rv0198c	zmp1	-1.03084	-0.253879	-0.557554	-0.682729	2.57895e-14	0.112103	8.25127e-06	2.88062e-09
Rv0199		-0.498342	-2.17155	-0.317063	-0.770957	0.104407	0.000207489	0.296697	0.00250751
Rv0200		-0.943268	-2.93523	-0.86125	-2.14841	2.70242e-08	1.28349e-17	6.51623e-08	1.05348e-43
Rv0201c		-0.368162	0.464783	-0.339192	1.4204	0.0208728	0.00889907	0.0231718	6.2206e-33
Rv0202c	mmpL11	-1.11451	0.777279	-0.587587	0.396326	3.39413e-23	8.06108e-13	1.61832e-08	3.54409e-05
Rv0203		-1.72534	-2.05057	-1.34243	-2.00911	1.01328e-16	4.88136e-12	2.51266e-13	3.94235e-31
Rv0204c		0.330528	-1.77737	-0.917724	-0.962199	0.0210628	6.14369e-13	3.05358e-10	3.6655e-13
Rv0205		-2.85749	-1.0669	-0.853621	-1.41227	1.10241e-20	0.00026174	3.58965e-05	1.023e-13
Rv0206c	mmpL3	-1.37351	0.90882	0.0467734	-1.24153	1.1188e-50	3.69755e-26	0.643392	4.56563e-54
Rv0207c		-1.66807	2.90811	0.453578	-1.3472	1.84393e-23	1.24912e-139	0.000255808	2.66721e-28
Rv0208c		-1.17569	5.05339	1.60561	0.106411	4.65414e-06	0	1.0775e-32	0.46889
Rv0209		0.429969	0.310121	-0.135498	0.757955	0.120946	0.428145	0.668932	0.000642699
Rv0210		-0.219821	-0.852575	0.590962	-0.0064545	0.352965	0.0164892	0.00263691	0.973437
Rv0211	pckA	0.961173	1.94496	1.0037	0.816365	1.20915e-26	1.60877e-99	1.37079e-30	4.7554e-22
Rv0212c	nadR	2.00561	1.75422	0.49942	2.81211	1.63361e-27	3.22877e-13	0.0210882	5.3859e-71
Rv0213c		0.86406	1.1626	-0.297191	0.311907	0.0246731	0.0110949	0.527478	0.369077
Rv0214	fadD4	-1.27399	-0.124772	-0.112697	1.13419	0.000671245	0.796559	0.721379	1.01642e-07
Rv0215c	fadE3	-0.41206	-0.222762	-0.56257	-0.727032	0.103793	0.527683	0.0166772	0.000292401
Rv0216		-0.753256	-0.0308316	-0.00791878	-0.475359	0.0107425	0.941142	0.978906	0.0321677
Rv0217c	lipW	-0.207157	-0.382022	-1.01327	-0.0540773	0.558405	0.459246	0.00283663	0.848128
Rv0218		0.855027	0.335141	0.389915	0.270983	1.63573e-05	0.272455	0.0580758	0.131517
Rv0219		0.837188	-1.81639	-0.312123	0.0124608	0.183638	0.281334	0.686895	0.982659
Rv0220	lipC	-1.74707	-0.275219	-0.267369	-2.51643	6.24431e-48	0.0312465	0.0163723	8.85034e-122
Rv0221		-1.1262	0.127278	0.51778	-2.31312	2.06663e-11	0.520157	0.000109537	3.97124e-56
Rv0222	echA1	-2.05001	-0.445182	0.337166	-2.70134	2.62166e-24	0.0313902	0.0203179	1.03108e-65
Rv0223c		-0.333934	1.97707	2.12281	0.15012	0.101902	5.58017e-31	3.59322e-48	0.342793
Rv0224c		-2.05914	-0.922635	-0.315168	-0.692488	0.000115182	0.132964	0.432081	0.0320231
Rv0225		-3.0985	-3.54141	-1.57516	-1.6285	6.97071e-46	6.76197e-22	2.59174e-26	1.46946e-33
Rv0226c		-1.04713	-4.44852	-1.36367	-3.25493	2.17419e-07	1.32543e-12	1.69082e-12	6.57175e-58
Rv0227c		-1.8935	-2.27196	-0.592033	-3.31226	2.26736e-27	7.63819e-21	0.000146761	3.02134e-92
Rv0228		-0.675879	-1.7085	-1.67247	-1.43743	4.69647e-05	2.05731e-10	1.44847e-23	2.06741e-23
Rv0229c		-0.23159	0.579701	-0.249975	-0.0400942	0.423782	0.0701013	0.375055	0.866481
Rv0230c	php	-0.775043	1.15612	0.501659	-0.364323	0.000452079	7.15685e-09	0.00331862	0.0235443
Rv0231	fadE4	-1.64587	-0.358118	0.540636	-2.84611	2.16714e-14	0.136125	0.000927597	1.4464e-52
Rv0232		3.51914	1.18595	-0.547444	3.01284	8.09048e-271	2.45584e-14	0.000162555	2.02325e-213
Rv0233	nrdB	3.63744	1.03264	-0.638573	1.41431	1.39054e-230	1.45091e-14	1.0708e-06	7.17206e-36
Rv0234c	gabD1	1.63076	-0.733223	-0.545141	-0.304326	5.63558e-31	0.00712322	0.0012678	0.0352894
Rv0235c		-0.160731	-2.13279	-1.65181	-1.3675	0.612846	0.000601845	3.00512e-07	2.36269e-07
Rv0236A		-2.65309	-1.66747	-0.733956	-1.99682	7.44447e-28	1.60789e-09	4.58314e-06	4.63071e-38
Rv0236c	aftD	-1.63606	-4.69513	-2.32299	-1.81913	3.5258e-33	1.88002e-36	1.95835e-67	9.35564e-52
Rv0237	lpqI	-3.401	-4.33411	-1.58136	-2.48338	2.10823e-43	4.77017e-19	3.48857e-22	4.54029e-56
Rv0238		1.23216	1.04986	0.362121	1.54221	1.75577e-14	8.4231e-07	0.0389683	8.37922e-30
Rv0239	vapB24	0.00342571	1.09999	-0.725022	0.200315	0.986215	9.65097e-12	3.05418e-06	0.129083
Rv0240	vapC24	1.2803	0.111496	-0.818902	2.702	2.37592e-10	0.777485	0.00118382	2.02284e-57
Rv0241c	htdX	0.261437	-1.49354	-1.23447	-2.35927	0.108048	2.22364e-09	7.41236e-14	1.06173e-48
Rv0242c	fabG4	0.737788	-1.60837	-1.55304	-1.68505	4.12442e-09	5.26011e-18	1.04699e-30	5.04047e-41
Rv0243	fadA2	-0.641171	-0.81576	-0.930413	-1.88605	2.02111e-08	3.45852e-10	1.15249e-16	4.41606e-67
Rv0244c	fadE5	2.6698	1.43306	0.237328	2.2577	6.11409e-116	1.97063e-25	0.087993	3.36643e-87
Rv0245		0.49829	1.19979	1.08905	1.4597	0.0188368	1.62709e-07	6.67169e-09	3.45308e-17
Rv0246		0.57993	-0.110615	0.792371	1.75667	0.027016	0.811436	0.000931703	1.35118e-17
Rv0247c		-1.13941	-1.8076	-0.511157	-1.65982	1.33011e-11	7.27096e-12	0.000656142	7.11289e-32
Rv0248c		-1.08808	-1.47565	-0.905904	-0.534353	4.88626e-26	4.21226e-27	3.79495e-21	2.56932e-09
Rv0249c		-0.474533	-0.759225	-0.370526	1.93124	0.00212977	0.000630224	0.00934114	2.40304e-66
Rv0250c		1.69953	1.56431	0.18143	3.15549	8.28392e-37	1.31026e-21	0.275014	1.44124e-158
Rv0251c	hsp	6.02209	0.869116	1.68443	6.90745	0	0.000221023	2.35473e-31	0
Rv0252	nirB	-1.23835	3.56884	1.31111	-0.0330412	1.31966e-08	4.57709e-172	5.83099e-24	0.818861
Rv0253	nirD	-0.692782	4.74722	1.27143	-0.0423103	0.206642	3.11359e-79	1.98385e-05	0.897305
Rv0254c	cobU	-0.891728	0.353509	0.304389	1.38617	0.0238247	0.430189	0.346213	1.12292e-08
Rv0255c	cobQ1	-0.215534	-0.321563	0.190453	-1.07828	0.197827	0.154687	0.231511	1.26679e-14
Rv0256c	PPE2	-0.460404	-0.50315	-0.0972651	-1.7062	0.0746856	0.148962	0.721119	3.95448e-14
Rv0257		1.14242	3.52152	0.331444	2.56857	1.30524e-10	9.13675e-113	0.0878136	4.21268e-78
Rv0258c		-0.1331	1.60295	0.0771403	-0.880455	0.807251	0.000555965	0.884625	0.0286058
Rv0259c		0.820988	1.11551	-0.516366	0.754801	0.246255	0.217729	0.558534	0.181973
Rv0260c		2.15819	2.9854	2.7026	2.32969	0.0259015	0.004655	0.00221527	0.00437634
Rv0261c	narK3	1.97255	1.81637	-0.188566	1.65463	1.42228e-05	0.00202182	0.781284	3.9104e-05
Rv0262c	aac	0.0306841	1.31632	-0.136935	0.212383	0.912084	8.08856e-08	0.612392	0.299364
Rv0263c		-1.5818	1.87311	-1.00003	-2.67443	7.09177e-14	2.69366e-29	2.72813e-08	3.57096e-48
Rv0264c		-0.190681	2.46279	-0.437368	-1.67532	0.332487	1.43034e-58	0.0143032	1.4562e-23
Rv0265c		1.15559	-2.30385	-1.09338	-0.491766	6.19117e-12	4.65368e-07	4.60054e-08	0.00304861
Rv0266c	oplA	2.91776	-0.092921	0.387575	2.02916	8.22636e-177	0.663535	0.00143112	5.76216e-91
Rv0267	narU	0.630694	0.74602	0.187729	1.60955	0.329214	0.381228	0.796805	0.00102182
Rv0268c		1.24318	2.58846	1.86795	1.62487	2.96469e-15	9.7957e-61	1.70479e-39	1.3422e-32
Rv0269c		0.0435841	-0.890173	-0.559759	-0.410804	0.834172	0.00200425	0.00251028	0.0109777
Rv0270	fadD2	0.224314	0.647749	-0.335913	-1.27537	0.00982397	1.1793e-12	0.00011325	2.82316e-55
Rv0271c	fadE6	4.47344	-0.533335	-0.56439	0.712685	0	0.00448518	1.76057e-05	1.49915e-10
Rv0272c		2.67463	0.28215	0.394778	1.1779	2.92076e-91	0.182594	0.0098944	2.75825e-19
Rv0273c		2.60294	0.562117	0.227001	2.76462	2.14168e-50	0.070622	0.335954	2.52558e-65
Rv0274		1.62793	1.43524	-0.0577377	0.0235231	2.27849e-13	1.12597e-07	0.853742	0.922475
Rv0275c		2.64532	2.04986	0.435036	4.06547	5.59612e-72	2.39501e-27	0.0181024	3.67443e-206
Rv0276		1.0926	-0.0542136	0.484745	-0.343806	4.67419e-26	0.739995	5.58746e-06	0.000817469
Rv0277c	vapC25	1.52502	1.70499	-0.37238	2.9335	4.13719e-35	1.20736e-31	0.0142119	1.38603e-169
Rv0278c	PE_PGRS3	5.27455	-0.924086	-0.53198	0.679754	0	0.00500757	0.00205534	6.50822e-08
Rv0279c	PE_PGRS4	3.54554	-1.48817	-1.043	-0.168554	0	8.32885e-20	5.56453e-24	0.0741525
Rv0280	PPE3	4.31946	-0.702792	-0.412239	-1.49448	0	7.87531e-05	0.000385719	6.35378e-43
Rv0281		4.13428	-0.00301662	-0.257473	-0.188602	0	0.988661	0.0208701	0.0498011
Rv0282	eccA3	5.08806	-0.990771	-0.568175	-0.813737	0	5.75321e-22	2.5723e-10	2.76951e-21
Rv0283	eccB3	5.66551	-1.57745	-0.549084	-1.06707	0	3.47243e-24	7.34574e-06	2.30709e-20
Rv0284	eccC3	5.48399	-1.79578	-0.407152	-2.09696	0	8.44917e-34	0.000533347	2.33639e-78
Rv0285	PE5	4.02952	-1.97595	-0.676787	-2.70784	0	5.29368e-25	2.79838e-10	7.6115e-128
Rv0286	PPE4	4.17619	-2.2617	-0.443789	-2.89681	0	8.49803e-43	6.32928e-05	4.19018e-149
Rv0287	esxG	1.99572	-0.657656	-0.0379805	-4.79262	5.41594e-91	3.15969e-06	0.772218	1.35266e-205
Rv0288	esxH	2.81782	-1.30428	-0.193657	-3.86877	2.21319e-258	8.01297e-26	0.041962	3.46259e-292
Rv0289	espG3	3.72128	-1.28951	-0.371076	-2.80885	0	2.19838e-23	0.000579208	2.66492e-154
Rv0290	eccD3	4.58666	-1.91376	-0.621452	-2.2512	0	7.10462e-36	9.27171e-07	9.93059e-76
Rv0291	mycP3	4.83383	-2.61149	-0.734958	-1.59324	0	1.02149e-44	4.83532e-09	5.10191e-40
Rv0292	eccE3	3.63906	-3.30589	-0.905123	-2.03755	0	8.84929e-28	4.14515e-16	1.84988e-78
Rv0293c		1.11653	1.73274	0.629499	2.60264	4.66216e-14	2.83089e-27	2.68775e-05	4.90782e-90
Rv0294	tam	1.79127	0.191424	0.510592	1.24531	1.81214e-07	0.784729	0.205395	7.31172e-05
Rv0295c		-3.19908	-1.44394	-0.448096	-1.29412	8.63107e-19	2.25661e-05	0.0303553	3.23855e-12
Rv0296c		-1.97196	-0.278294	-0.311778	0.451469	8.62759e-13	0.338143	0.144538	0.0107299
Rv0297	PE_PGRS5	-0.514126	1.82966	1.7367	0.305781	3.62801e-06	8.65653e-71	1.76655e-70	0.00225656
Rv0298		-1.55771	-0.424217	-0.405278	0.239435	5.98811e-27	0.00682147	0.00343768	0.065063
Rv0299		-1.50231	-0.477919	-0.542974	0.224006	4.36135e-10	0.0875454	0.00651968	0.20071
Rv0300	vapB2	-1.8986	1.30102	-0.747525	0.810904	4.7548e-07	3.88141e-07	0.0036573	2.04461e-05
Rv0301	vapC2	-1.20913	0.428084	-0.174661	1.22923	4.42881e-10	0.0294672	0.30996	4.82006e-21
Rv0302		0.992935	-0.663239	-0.463615	3.30102	2.21042e-08	0.0452941	0.0229513	3.73292e-109
Rv0303		-0.394327	-1.25993	-0.978932	1.91177	0.0998186	0.00129041	1.73633e-05	9.28345e-29
Rv0304c	PPE5	-0.989827	1.93463	1.45	-0.16467	0.00456591	8.60117e-15	1.26133e-12	0.456619
Rv0305c	PPE6	-1.21169	2.12863	0.455495	-0.191621	3.00436e-11	1.59216e-58	0.000576995	0.127245
Rv0306		-1.02481	1.79321	1.02468	0.579535	0.201452	0.00181242	0.0345775	0.184324
Rv0307c		-1.31434	3.05562	0.752419	1.35326	2.28039e-05	1.83842e-68	4.45805e-05	3.88649e-18
Rv0308		-1.44932	-0.586073	-0.221411	-2.05671	2.33847e-14	0.00818994	0.187233	6.08392e-40
Rv0309		-1.43441	-0.00650842	-0.101615	-2.09395	1.19402e-12	0.981327	0.607714	1.80717e-35
Rv0310c		-2.02429	-3.03526	-0.899292	-0.38215	0.11683	0.0788782	0.361416	0.61964
Rv0311		1.31819	2.70875	0.591437	1.51996	5.63048e-09	2.36041e-33	0.0126681	3.23253e-16
Rv0312		-0.728578	-3.81947	-0.253001	-1.44113	1.88752e-05	1.4134e-12	0.11693	2.35418e-23
Rv0313		2.48887	3.11219	0.996806	3.79412	5.62496e-121	8.58305e-175	5.31199e-19	0
Rv0314c		-2.31103	0.536915	0.0178038	-1.27766	3.64208e-20	0.00753789	0.935387	2.21903e-15
Rv0315		-0.86109	-1.88889	-0.743436	0.781146	4.10817e-09	5.34382e-19	1.21374e-07	9.44659e-10
Rv0316		-1.18746	-1.50161	-0.659594	1.09585	1.96417e-05	0.000328593	0.00668054	3.1817e-08
Rv0317c	glpQ2	-1.23647	-0.132764	0.114722	-0.0662269	1.3401e-11	0.552622	0.490204	0.633948
Rv0318c		-1.35415	-0.0869531	0.0534791	-0.209259	0.00262938	0.877511	0.894285	0.482369
Rv0319	pcp	-0.929825	-2.00508	-0.943498	-0.522431	0.00273836	0.000111885	0.00119413	0.0422944
Rv0320		-2.12128	-3.66538	-2.07175	-1.33567	4.95126e-06	0.000973649	1.45847e-07	1.41812e-05
Rv0321	dcd	-0.93301	-0.627046	-0.0924107	-0.602816	0.0103046	0.198683	0.799535	0.0309114
Rv0322	udgA	-0.329261	0.127833	0.781461	2.79978	0.515109	0.860122	0.0331696	9.40613e-23
Rv0323c		0.119938	1.47786	0.26278	1.03063	0.78871	0.000276331	0.536901	0.00114144
Rv0324		1.96091	1.19642	-0.169485	3.12927	5.55894e-13	0.00347131	0.675305	1.98489e-42
Rv0325		1.9124	1.71145	0.0492658	2.90863	5.02013e-08	0.000326289	0.929235	2.81755e-24
Rv0326		2.57617	1.54743	-0.0462184	3.48782	6.17207e-16	0.00179804	0.934997	9.10296e-37
Rv0327c	cyp135A1	2.64264	2.50432	1.04594	4.30813	0.000135277	0.0056423	0.22025	4.49139e-14
Rv0328		2.80616	-0.173545	-0.276446	2.89985	1.32227e-77	0.643779	0.209073	4.18192e-95
Rv0329c		0.799029	-1.81082	-2.66864	1.02899	0.458073	0.330981	0.146479	0.238891
Rv0330c		0.708683	-2.51143	-3.37521	3.76069	0.32238	0.132964	0.0403862	7.01116e-16
Rv0331		1.44058	1.73993	-0.274359	2.41088	9.92475e-07	7.08584e-07	0.490704	4.44819e-23
Rv0332		-0.981473	0.57415	-0.182553	-0.178289	3.82237e-06	0.007355	0.338229	0.250949
Rv0333		-1.04192	-0.283752	-0.670029	-0.725331	0.011317	0.591259	0.0662964	0.0186232
Rv0334	rmlA	-1.07941	0.717744	0.346413	-0.7015	8.68123e-07	0.000597461	0.0441416	8.02347e-06
Rv0335c	PE6	1.44571	1.41545	0.814025	2.85117	0.0339917	0.138607	0.264538	1.46872e-08
Rv0336		1.88483	-0.0912018	-0.199546	1.27302	1.31629e-74	0.617144	0.111963	8.36573e-38
Rv0337c	aspC	-1.14206	-0.492591	-0.0320395	-0.314439	1.49021e-07	0.0652366	0.889065	0.0653224
Rv0338c		-0.411811	-2.09612	-0.434083	-1.3069	3.84027e-05	1.0437e-46	1.11357e-05	1.19645e-44
Rv0339c		2.8825	-0.0356146	-0.120022	0.921281	1.44418e-84	0.918431	0.589634	6.76339e-10
Rv0340		-0.540878	1.86616	1.04796	2.02402	0.141958	1.2637e-10	2.23764e-05	7.1611e-22
Rv0341	iniB	0.686834	-0.234288	2.77062	-2.21115	0.00015241	0.270757	1.21275e-56	7.85098e-35
Rv0342	iniA	2.38407	0.485394	1.73919	1.38067	1.54291e-100	0.00237731	3.92366e-54	2.70636e-36
Rv0343	iniC	2.73276	0.0453599	1.0055	1.98726	1.93398e-96	0.880632	2.13378e-12	1.42303e-56
Rv0344c	lpqJ	-1.51153	0.794833	0.166431	-0.856752	0.12568	0.369942	0.843212	0.198055
Rv0345		0.16393	2.18972	0.514855	1.56875	0.489873	2.27525e-28	0.00927927	1.48311e-22
Rv0346c	ansP2	-3.4726	-0.296783	-0.102931	-2.38607	3.15794e-78	0.0469312	0.475933	3.86852e-83
Rv0347		1.20713	1.1384	0.587222	1.68924	6.01994e-06	0.00127333	0.0351204	1.28291e-14
Rv0348		0.937806	1.4499	0.779699	0.816008	0.00596731	0.00026572	0.0176368	0.00394765
Rv0349		0.598879	0.629829	0.399873	0.868684	0.073799	0.165265	0.234811	0.001001
Rv0350	dnaK	3.3846	-2.06439	-0.326383	2.67985	1.39507e-173	9.03452e-40	0.0148965	1.39548e-109
Rv0351	grpE	3.00706	-3.09876	-0.339912	2.12196	5.98847e-155	5.01901e-34	0.00855312	1.01327e-78
Rv0352	dnaJ1	2.69549	-1.90167	-0.326245	1.93479	6.99529e-193	6.93682e-38	0.00136222	2.11227e-101
Rv0353	hspR	2.1717	-0.717128	0.11099	1.75693	3.83084e-55	0.00245404	0.54059	8.4451e-39
Rv0354c	PPE7	0.981941	1.27046	0.64943	-0.256757	0.0930895	0.0796421	0.281931	0.639884
Rv0355c	PPE8	0.569181	-0.343276	0.257653	-0.499914	6.03458e-05	0.132856	0.0778243	0.000118042
Rv0356c		-1.22611	-2.00191	0.293772	-1.42146	0.0021519	0.0062576	0.366286	1.21739e-06
Rv0357c	purA	-0.935833	-1.46794	-0.119307	-0.526546	0.00192657	0.00130227	0.698748	0.0306069
Rv0358		-0.942916	-1.93617	-0.794766	-0.397882	0.0196727	0.00918951	0.0286074	0.191276
Rv0359		-2.3466	-2.77175	-0.877691	-1.13302	1.31549e-05	0.00297037	0.0207772	0.000554329
Rv0360c		-3.44572	-0.855899	-0.619782	-2.22897	9.25105e-13	0.0264613	0.0260516	5.25396e-17
Rv0361		-0.311366	0.837943	0.706944	0.397018	0.135124	9.60556e-05	9.91441e-06	0.00732327
Rv0362	mgtE	-1.1101	-0.00500919	0.282882	0.313945	0.0476625	0.995924	0.557564	0.416706
Rv0363c	fba	-1.39136	0.320785	-0.0353786	-1.03369	9.00222e-21	0.036463	0.829356	1.56306e-16
Rv0364		-3.12788	-0.366002	0.100199	-1.24424	1.0056e-24	0.133543	0.619248	2.43434e-14
Rv0365c		0.320273	0.725842	-0.714437	0.739568	0.109879	0.00181242	0.00049332	3.71196e-06
Rv0366c		0.600236	-0.839827	-0.459954	1.97707	0.326471	0.511326	0.521899	6.93488e-06
Rv0367c		-0.490906	0.747022	0.276948	1.62637	0.0644393	0.00686403	0.221941	1.76786e-21
Rv0368c		0.78276	0.220178	-0.0558672	0.677136	0.200829	0.823894	0.942944	0.196681
Rv0369c		0.702671	0.784867	0.34063	0.448493	0.187219	0.273154	0.556423	0.311506
Rv0370c		0.858016	0.264406	0.990317	1.53212	0.0385552	0.713072	0.00925259	1.96678e-06
Rv0371c		1.52687	1.04085	1.09102	1.80546	0.11432	0.475746	0.281931	0.0244271
Rv0372c		-0.359937	1.513	1.07885	1.28567	0.673099	0.0412826	0.0699963	0.0112339
Rv0373c		-0.14321	1.75644	1.16294	0.816674	0.640409	5.24536e-12	2.75429e-08	2.60825e-05
Rv0374c		0.264559	1.30222	0.417356	1.63223	0.664494	0.03817	0.454139	2.6148e-05
Rv0375c		0.00745776	1.48426	0.508452	1.76648	0.989846	0.00329981	0.267876	2.56427e-07
Rv0376c		0.348397	1.51974	0.740075	2.42574	0.166054	1.64076e-09	0.000458965	4.24089e-45
Rv0377		-1.55821	2.04935	-0.0765422	-0.130666	0.000393588	8.39836e-14	0.824679	0.605491
Rv0378		1.39801	2.34092	-0.0215175	3.06595	0.322842	0.131005	0.992827	0.00302446
Rv0379	secE2	-3.27168	-1.37554	-0.572332	-2.59471	1.55008e-11	0.0023107	0.0698015	1.89684e-17
Rv0380c		-0.0811064	-0.0573489	-0.94478	0.48259	0.849236	0.926632	0.0178957	0.0999657
Rv0381c		0.898051	-0.0646559	-0.69633	1.30236	0.000126366	0.877547	0.00944936	1.17474e-10
Rv0382c	pyrE	0.237627	0.34257	-0.239535	0.735689	0.155867	0.109966	0.160106	2.26263e-08
Rv0383c		0.313611	0.515296	-0.105361	0.768599	0.000984731	1.66458e-06	0.316991	6.34805e-20
Rv0384c	clpB	2.76723	0.195691	0.344398	3.83428	2.50724e-95	0.310804	0.0239483	6.81631e-189
Rv0385		0.301867	1.13364	0.574756	2.28201	0.458636	0.00832485	0.1209	1.86047e-14
Rv0386		0.484221	-0.567526	-0.937986	0.709779	0.000847904	0.0154834	1.75568e-09	7.394e-09
Rv0387c		1.296	0.766599	-0.932587	0.126592	2.8728e-05	0.091131	0.0206163	0.680301
Rv0388c	PPE9	1.85292	1.49479	-0.899045	0.283186	1.89764e-06	0.00366097	0.107314	0.471011
Rv0389	purT	-0.367479	0.988343	-0.0766562	0.754409	0.0243522	8.4124e-10	0.654442	8.65515e-10
Rv0390		-1.60587	-0.910533	-0.616139	-1.07339	4.28357e-09	0.00712322	0.00403706	1.35459e-08
Rv0391	metZ	-1.91128	-1.41668	-0.568364	-1.37871	6.08552e-25	1.21856e-09	7.5115e-05	3.74456e-25
Rv0392c	ndhA	0.779059	-0.55432	0.475818	0.963874	5.15527e-06	0.0750337	0.00514989	2.57784e-11
Rv0393		-0.492126	-0.295809	-0.112766	2.29153	0.505474	0.79718	0.872932	1.93014e-08
Rv0394c		-1.03386	-1.54544	-0.71238	-1.35606	0.00015514	0.00039738	0.00301245	2.81667e-10
Rv0395		0.216632	1.22086	1.02205	2.4841	0.839747	0.281871	0.202877	3.74076e-05
Rv0396		1.45939	1.88137	1.58086	3.60079	0.353943	0.342429	0.281715	0.000817469
Rv0397		4.0125	5.88743	4.891	4.77866	0.030058	0.00100918	0.00506508	0.00323813
Rv0397A		1.21866	2.11226	2.02123	0.974424	8.36003e-23	1.13676e-58	1.28556e-73	1.73668e-18
Rv0398c		-0.3027	-0.142457	0.0244887	-0.780379	0.345205	0.755305	0.945103	0.00246188
Rv0399c	lpqK	-0.882064	0.752568	0.0350378	-1.49216	0.00728428	0.0207817	0.921989	2.4915e-08
Rv0400c	fadE7	-0.116325	0.573397	-0.74168	-0.395878	0.497904	0.00181242	2.74581e-06	0.00368267
Rv0401		-2.11007	0.114952	-0.942373	-0.960899	8.39557e-05	0.831862	0.0150356	0.0032705
Rv0402c	mmpL1	-3.01959	-0.889204	-0.358439	-2.38901	2.35788e-07	0.0864178	0.301997	5.30167e-13
Rv0403c	mmpS1	-1.70748	0.599703	-0.0744667	0.155013	0.00962184	0.301274	0.88794	0.686976
Rv0404	fadD30	-2.39474	-1.23498	-0.0899843	-1.414	6.13801e-13	0.000795781	0.722941	5.84259e-12
Rv0405	pks6	-0.349594	-1.89496	-1.04058	-0.426585	0.00838425	8.71346e-23	6.86892e-16	0.000416572
Rv0406c		-1.27095	1.28417	-0.12447	-0.248794	0.000774839	1.89244e-05	0.697786	0.307509
Rv0407	fgd1	-0.503367	-0.171098	0.0428672	-0.690959	0.013017	0.527683	0.8476	3.56048e-05
Rv0408	pta	0.0219202	-1.43702	-0.169954	-1.3171	0.893744	3.78961e-10	0.27143	4.34199e-23
Rv0409	ackA	-0.71685	-1.75646	-0.734268	-2.55437	1.37634e-05	8.40628e-11	1.71565e-06	4.48966e-59
Rv0410c	pknG	3.83386	0.721611	1.25793	2.03519	0	1.89711e-06	1.04245e-33	3.71332e-100
Rv0411c	glnH	3.86238	0.72462	1.06922	2.70562	1.26158e-200	0.00221229	4.60662e-13	2.42061e-103
Rv0412c		4.01074	0.618515	1.22411	3.12769	1.61766e-242	0.0107279	1.2255e-18	5.69041e-156
Rv0413	mutT3	1.29461	-0.528516	-0.418026	0.818903	9.92636e-32	0.00718497	0.00101439	1.27947e-15
Rv0414c	thiE	-0.594002	-1.25288	-0.265252	-0.532185	0.345681	0.229272	0.669644	0.271754
Rv0415	thiO	0.375337	1.76687	1.24949	2.00161	0.0436875	8.38389e-23	9.9477e-17	1.10246e-48
Rv0416	thiS	1.82631	1.83072	2.22595	0.890901	0.00010199	0.00237575	1.80547e-07	0.0380952
Rv0417	thiG	0.665669	1.82801	1.93312	0.139736	0.00464146	2.6499e-14	4.00063e-25	0.495622
Rv0418	lpqL	-1.31414	-3.03138	-0.296346	-1.4617	4.26899e-19	3.83986e-22	0.0236987	4.75026e-34
Rv0419	lpqM	1.06713	0.912684	0.247449	1.09235	4.19375e-27	2.84497e-16	0.021204	2.83572e-31
Rv0420c		-0.202393	-0.935904	0.383695	1.35281	0.526695	0.0837099	0.146036	3.40141e-11
Rv0421c		-1.55502	-1.06827	-1.16153	-1.77898	5.17402e-06	0.0139895	6.41841e-05	1.37823e-11
Rv0422c	thiD	-0.576851	-0.710631	-0.163738	-0.851679	0.0112985	0.0246103	0.478693	4.38445e-06
Rv0423c	thiC	-0.725522	0.455478	-0.0786587	-1.05438	5.37847e-10	0.000214664	0.539983	1.60675e-24
Rv0424c		-1.11404	-0.438333	-0.935209	-2.11708	1.01396e-05	0.145829	7.35505e-05	4.88188e-21
Rv0425c	ctpH	0.0607369	-0.652004	-0.796869	-0.14768	0.573899	8.82853e-09	1.08758e-15	0.13357
Rv0426c		-1.45785	2.00705	0.470265	-0.28776	3.02262e-20	2.81065e-59	0.000177817	0.016647
Rv0427c	xthA	-1.63201	-1.73023	-0.657651	-1.20206	8.66642e-05	0.00462683	0.0584167	7.94375e-05
Rv0428c		-3.73259	-3.61407	-1.18804	-2.19913	2.40864e-07	0.00122534	0.00118382	1.17886e-10
Rv0429c	def	-3.77338	-6.12645	-0.8251	-2.13462	1.60507e-07	6.92607e-05	0.0259869	7.93126e-10
Rv0430		-1.90561	-1.25173	-0.135542	-1.75608	5.71212e-21	1.35479e-07	0.486929	4.39798e-27
Rv0431		-2.20266	-1.12151	-0.886712	-1.27117	5.47e-19	4.70477e-05	1.33816e-06	2.40342e-14
Rv0432	sodC	-2.5349	-1.17736	-1.08961	-1.8354	6.19324e-20	4.93956e-05	6.43034e-08	2.04826e-22
Rv0433		-3.04375	-0.863682	-0.320621	-1.83051	6.46314e-36	7.1451e-05	0.0684955	7.81636e-30
Rv0434		-3.08588	-1.13929	-0.668457	-2.26042	5.65086e-33	1.79435e-06	0.000199015	1.65744e-38
Rv0435c		-0.14242	-1.68243	-0.868857	-0.967171	0.199799	3.49885e-22	1.05327e-16	9.66655e-24
Rv0436c	pssA	-0.432069	-0.977535	-0.514543	-1.11393	0.0201143	0.000150258	0.00378964	4.22397e-12
Rv0437c	psd	-0.673994	-1.66577	-0.796542	-0.394887	0.0265693	0.000445441	0.00620164	0.12811
Rv0438c	moeA2	-0.804552	-1.49081	-1.28254	-0.148691	0.00176879	0.000188763	1.76793e-07	0.487307
Rv0439c		-1.7273	-3.30888	-0.64356	0.267403	3.41312e-06	0.000247442	0.0236764	0.258912
Rv0440	groEL2	0.306608	-3.39747	-0.615499	0.660101	0.000200693	6.71012e-245	7.80246e-14	1.63816e-16
Rv0441c		1.56814	1.32285	0.118246	1.48569	1.60824e-15	9.15253e-08	0.650096	5.40178e-17
Rv0442c	PPE10	2.91258	0.55333	0.461589	2.37716	9.74611e-80	0.0600928	0.0172317	6.96357e-60
Rv0443		0.349338	-0.284929	-0.452954	0.608223	0.0186676	0.155567	0.00286204	4.00778e-06
Rv0444c	rskA	-2.39721	-1.49786	-0.652205	-2.24938	4.02344e-23	6.16688e-08	0.000387578	3.4472e-36
Rv0445c	sigK	-1.79502	-1.65754	-0.134592	-0.659126	2.04559e-07	0.000929614	0.63423	0.0025986
Rv0446c		-2.4924	-1.12002	-0.979527	-2.09384	6.27147e-21	5.36454e-05	1.69736e-07	2.83151e-31
Rv0447c	ufaA1	-2.93432	0.64284	-0.335756	-1.79515	6.48136e-11	0.0224227	0.177979	3.39788e-15
Rv0448c		1.36878	1.46391	-1.87623	0.899522	0.255053	0.342429	0.349304	0.39231
Rv0449c		-0.932808	1.50818	-0.630737	0.419878	0.00939839	4.05246e-07	0.0437749	0.0887832
Rv0450c	mmpL4	-0.92861	0.324365	0.3531	-0.392473	7.9202e-10	0.0468096	0.0132506	0.00318142
[truncated: 3,557 more rows]
